# Supplementary material for: Identification of Novel and Differentially Expressed MicroRNAs of Dairy Goat Mammary Gland Tissues Using Solexa Sequencing and Bioinformatics
Source: PLoS One. 2012 Nov 14;7(11):e49463. doi: 10.1371/journal.pone.0049463 (PMC3498112; doi:10.1371/journal.pone.0049463)
Supplement: Table S3 — Target genes for the differentially expressed miRNAs in peak lactation and late lactation predicted using MIREAPv0.2. From left to right for each miRNA: miRNA name, miRNA length, target name, target length, match position, MFE, P-value, prediction value. (XLS) [file pone.0049463.s007.xls]

## Sheet: Sheet1
>miR-2888	21	gi|380862204|gb|JK033968.1|JK033968	315	3	-28.4	0.078967	0.114661
miRNA 3' GGCG-GGGCGGGGCUGGGGUGG- 5'
|| || || :| |||||||:
target 5' -AGCACCAGCAUC-ACCCCACUU 3'
>miR-2888	21	gi|380862192|gb|JK033956.1|JK033956	410	57	-31.1	0.033959	0.861707
miRNA 3' -GGCGGGGCG-GGGCUGGGGUGG- 5'
|:| | || || :|||||||
target 5' ACUGACAGGCACCAUGCCCCACCA 3'
>miR-2888	21	gi|380862189|gb|JK033953.1|JK033953	663	498	-26.5	0.428417	0.841654
miRNA 3' GGC-GGGGCGGGGC--UGGGGUGG 5'
| ||| ::|:| |||||:|
target 5' -AGACCCACUUCUGUAACCCCGCA 3'
>miR-2888	21	gi|380862186|gb|JK033950.1|JK033950	425	374	-34.4	0.007799	0.448957
miRNA 3' GGCGGGGCGG-GGCUGGGGUGG- 5'
:||:|: :| : |||||||||
target 5' UUGCUCUAUCAUGGACCCCACCA 3'
>miR-2888	21	gi|380862165|gb|JK033929.1|JK033929	429	398	-31.9	0.025248	0.280505
miRNA 3' -GGCGGGGCGGGGC-UGGGGUGG 5'
||| ||||| | |||:|||
target 5' UCCGACCCGCA--GCACCUCACG 3'
>miR-2888	21	gi|380862133|gb|JK033897.1|JK033897	263	6	-19.2	0.996894	1.39221
miRNA 3' GGCGGGGCGGGGCUGGGGUGG 5'
||||:|||
target 5' -----------GGACCUCACA 3'
>miR-2888	21	gi|380862124|gb|JK033888.1|JK033888	265	1	-21	0.909081	0.503565
miRNA 3' GGCGGGGCGGGGCUGGGGUGG 5'
|:| : ||||:|||
target 5' ----ACUGAUAGGACCUCACA 3'
>miR-2888	21	gi|380862101|gb|JK033865.1|JK033865	731	61	-29.6	0.148409	0.61259
miRNA 3' GGCGGGGCGGGGCUGGGGUGG- 5'
:| ||: ||| ||||||:|
target 5' UUGACCU-CCCA-ACCCCAUCA 3'
>miR-2888	21	gi|366036162|gb|JK475080.1|JK475080	331	172	-29.3	0.056013	0.745494
miRNA 3' -GGCGGGGCGGGGCUGGGGUGG 5'
|| |:| : ||||||||:
target 5' UCCAACUCUUUGCGACCCCAUG 3'
>miR-2888	21	gi|366036154|gb|JK475072.1|JK475072	369	300	-21.6	0.928944	0.438031
miRNA 3' GGCGG-GGCGGGGCUGGGGUGG 5'
| : |: : ||||:|||
target 5' -AGAAAUGGUAUGGACCUCACA 3'
>miR-2888	21	gi|320096475|gb|HS990034.1|HS990034	455	367	-38	0.00166	0.235627
miRNA 3' GGCGGGGCGGGGCUGGGGUGG- 5'
|| ||||| :|||||||
target 5' -AGCAA-GCCCC-GCCCCACCA 3'
>miR-2888	21	gi|320096464|gb|HS990023.1|HS990023	352	198	-29.8	0.048812	0.118302
miRNA 3' GGCGGGGCGGGGCUGGGGUGG- 5'
:||: :||| |:||||||
target 5' UUGCUAU-UCCC-AUCCCACCC 3'
>miR-2888	21	gi|320096442|gb|HS990001.1|HS990001	566	202	-32.4	0.031157	0.496726
miRNA 3' GGCGGGGCGGGGC-UGGGGUGG- 5'
| ||:|| | :|||||||
target 5' -GGGCCUGCA--GAGCCCCACCU 3'
>miR-2888	21	gi|320096372|gb|HS989931.1|HS989931	460	414	-38.4	0.001409	0.627533
miRNA 3' -GGCGGGGCGGGGC-UGGGGUGG 5'
|||:|| |:||| |||||:|
target 5' GCCGUCCAUCUCCGAACCCCGCA 3'
>miR-2888	21	gi|320096367|gb|HS989926.1|HS989926	678	209	-40	0.001424	1.29763
miRNA 3' GGCGGGGCGGGGCUGGGGUGG- 5'
||: ||: ||:|||||||
target 5' -AGCUGAGCUGCGGCCCCACCA 3'
>miR-2888	21	gi|270017909|gb|GT736451.1|GT736451	539	230	-26.4	0.362705	0.130113
miRNA 3' GGCGGGGCGG--G-GC-UGGGGUGG- 5'
|:| || | | |||||:||
target 5' --ACUCGGCAAACACAAACCCCGCCU 3'
>miR-2888	21	gi|270017906|gb|GT736448.1|GT736448	298	57	-41.3	0.000142	0.741215
miRNA 3' GGCGGGGCGGGGCUGGGGUGG- 5'
||||:|||:: ||||||||
target 5' ACGCCUCGCUUA-ACCCCACCC 3'
>miR-2888	21	gi|270017877|gb|GT736419.1|GT736419	575	549	-28.2	0.194916	0.0344118
miRNA 3' -GGCGGG--GCGGGGC--UGGGGUGG 5'
|||:: ||:: | |||||:|
target 5' GCCGUUUAACGUUUAGUCACCCCGCG 3'
>miR-2888	21	gi|269818571|gb|GT644764.1|GT644764	725	643	-32.5	0.043208	1.34272
miRNA 3' GGCGGGGCGGGGCUGGGGUGG 5'
:|:|:|||| ||:||||
target 5' GUGUCUCGCCAU-ACUCCACA 3'
>miR-2888	21	gi|227121829|gb|GO599530.1|GO599530	1052	469	-29.3	0.25433	0.179617
miRNA 3' GGCGGGGCGGGGCUGGGGUGG- 5'
:::| ||| ||||||||
target 5' --UUUUCAACCC-ACCCCACCA 3'
>miR-2888	21	gi|227121817|gb|GO599518.1|GO599518	542	21	-29	0.129738	0.787531
miRNA 3' GGCGGG--G-CGGGGCUGGGGUGG- 5'
|:|: : |||:: |:||||||
target 5' -GGUCUAAUAGCCUUCAUCCCACCG 3'
>miR-2888	21	gi|227121801|gb|GO599502.1|GO599502	602	280	-36.7	0.005017	0.133194
miRNA 3' -GGCGG--GGCGGGGCUGGGGUGG- 5'
|:|| | |||:|||:|||||
target 5' UCUGCAUACAACCCUGACUCCACCU 3'
>miR-2888	21	gi|227121797|gb|GO599498.1|GO599498	943	249	-30.3	0.153301	0.800898
miRNA 3' GGCGGGGC-GGGGCUGGGGUGG- 5'
||| | |:|: |||:||||
target 5' -AGCCAUGACUCUCACCUCACCC 3'
>miR-2888	21	gi|227121771|gb|GO599598.1|GO599598	1089	910	-28.7	0.326287	0.350892
miRNA 3' GGCGGGGCG--GGGCUGGGGUGG- 5'
|| :| ||| |||:||||
target 5' -GGCAAUGGAACCCUACCUCACCU 3'
>miR-2888	21	gi|227121760|gb|GO599587.1|GO599587	1053	984	-27.4	0.482493	0.41451
miRNA 3' GGCGGGGCGGGGCUGGGGUGG 5'
||:| :| |||||:|
target 5' ---ACCUGGUCA-ACCCCGCA 3'
>miR-2888	21	gi|219677703|gb|AB245130.1|AB245130	372	197	-29.1	0.073311	1.22513
miRNA 3' GGCGGGGCGGGGCUGGGGUGG- 5'
| ||: ||| ||||||:|
target 5' ACACCUAAACCC-ACCCCAUCC 3'
>miR-2888	21	gi|152125764|gb|EV448483.1|EV448483	716	283	-25.7	0.583327	1.03821
miRNA 3' GGCGGGGCGGGGCUGGGGUGG- 5'
|||||||||
target 5' -----------AGACCCCACCA 3'
>miR-2888	21	gi|152125754|gb|EV448473.1|EV448473	419	51	-31.9	0.024302	0.832971
miRNA 3' -GGCG-GGGCGGGGCUGGGGUGG 5'
|| ||| || |:||||||
target 5' GCCAUACCCACCAGGGCCCCACA 3'
>miR-2888	21	gi|152125738|gb|EV448457.1|EV448457	724	274	-28.5	0.227169	0.00592188
miRNA 3' GGCGGGGCGGGG--CUGGGGUGG- 5'
:|| |::: ||:||||||
target 5' UUGCA--GUUUGAAGAUCCCACCG 3'
>miR-2888	21	gi|152125733|gb|EV448452.1|EV448452	723	160	-31.3	0.071995	1.50748
miRNA 3' -GGCGGGGCGGGGC---UGGGGUGG- 5'
|: |:|:|::|:| |||:||||
target 5' ACUUCUCUGUUCUGUGAACCUCACCU 3'
>miR-2888	21	gi|152125725|gb|EV448444.1|EV448444	222	30	-22.1	0.670323	1.49211
miRNA 3' GGCGGGGCGGGGCUGGGGUGG- 5'
:|||||||
target 5' ------------AGCCCCACCA 3'
>miR-2888	21	gi|152125720|gb|EV448439.1|EV448439	409	43	-21	0.980497	0.555797
miRNA 3' GGCGGGGCGGGGCUGGGGUGG- 5'
: | | ||||||:|
target 5' ---GUUUG-CA--ACCCCAUCA 3'
>miR-2888	21	gi|152125699|gb|EV448418.1|EV448418	683	422	-28.6	0.204127	1.10678
miRNA 3' GGCGGGGCGGGGC---UGGGGUGG- 5'
| |:|:|: | ||||||:|
target 5' -AGAACUGUCUGGAUUACCCCAUCA 3'
>miR-2888	21	gi|152125670|gb|EV448389.1|EV448389	532	323	-37	0.003517	1.59786
miRNA 3' -GGCGGGGCGGGGC-UGGGGUGG- 5'
||||| | || | |||:||||
target 5' CCCGCCAUGGCCGGUACCUCACCG 3'
>miR-2888	21	gi|152125627|gb|EV448346.1|EV448346	698	305	-44	0.000255	1.5718
miRNA 3' -GGCGGGGCGG-GGCUGGGGUGG- 5'
||||||| || || |||||:||
target 5' CCCGCCCCCCCGCCUACCCCGCCC 3'
>miR-2888	21	gi|152125578|gb|EV448297.1|EV448297	450	59	-37.4	0.002147	0.202979
miRNA 3' GGCGGG-G-CGGGGCUGGGGUGG- 5'
||| | ||:|:||||||||:
target 5' -GGCCAACAGCUCUGACCCCACUG 3'
>miR-2888	21	gi|152125564|gb|EV448283.1|EV448283	368	251	-34.5	0.005749	1.83823
miRNA 3' GGCGGGGCGGGGCUGGGGUGG- 5'
||||: :|: :|||||||
target 5' -GGCCCUUUCUGCGCCCCACCC 3'
>miR-2888	21	gi|152125541|gb|EV448260.1|EV448260	666	584	-33.8	0.021556	1.0886
miRNA 3' GGCGGGGCGGGGCUGGGGUGG- 5'
|||:| | || |||||||:
target 5' -GGCCUCUCGCC-ACCCCACUG 3'
>miR-2888	21	gi|152125472|gb|EV448191.1|EV448191	684	437	-19.6	0.999996	0.407033
miRNA 3' -GGCGGG-GCGGGGCUGGGGUGG 5'
|| |:| :| : |||:|||
target 5' ACCACUCAUGAGUA-ACCUCACA 3'
>miR-2888	21	gi|152125420|gb|EV448139.1|EV448139	589	423	-22.4	0.953386	0.496391
miRNA 3' GGCGGGGCGGGGCUGGGGUGG 5'
||:| : :| |:|||||
target 5' --ACCUCAUGUC-AUCCCACA 3'
>miR-2888	21	gi|152125414|gb|EV448133.1|EV448133	603	577	-42.9	0.00031	0.155623
miRNA 3' -GGCGGG-GCGGGGCUGGGGUGG- 5'
|:|||| :||||| ||||||:|
target 5' GCUGCCCGUGCCCC-ACCCCAUCC 3'
>miR-2888	21	gi|152125388|gb|EV448107.1|EV448107	702	409	-39.5	0.001894	0.230013
miRNA 3' -GGCGG-GGCGGGGC-UGGGGUGG- 5'
|:|| | ||||:| ||||:|||
target 5' ACUGCAGCGGCCCUGCACCCUACCG 3'
>miR-2888	21	gi|152125380|gb|EV448099.1|EV448099	708	677	-26.9	0.398302	1.08721
miRNA 3' GGCGGGGCGGGG--CUGGGGUGG- 5'
|| |: :|: |||:|||||
target 5' -AGCACUUUCUUAAGACUCCACCC 3'
>miR-2888	21	gi|152125379|gb|EV448098.1|EV448098	552	500	-22.5	0.934878	0.595151
miRNA 3' GGCGGGGCGGGGC--UGGGGUGG 5'
| |: | |:| |:|||||
target 5' -AGGCUGGA-CUGAUAUCCCACG 3'
>miR-2888	21	gi|152125376|gb|EV448095.1|EV448095	685	342	-33.9	0.021553	0.874502
miRNA 3' GGCGGGGCGGGGCUGGGGUGG- 5'
||||: | | ||||||||
target 5' -AGCCCUCCAACAACCCCACCG 3'
>miR-2888	21	gi|152125346|gb|EV448065.1|EV448065	620	60	-41.6	0.000587	0.435553
miRNA 3' GGCGGGG-CGGGGCUGGGGUGG- 5'
|||||| ||| :|||||||
target 5' GCGCCCCAGCCAA-GCCCCACCC 3'
>miR-2888	21	gi|152125340|gb|EV448059.1|EV448059	499	439	-28.2	0.163343	0.183694
miRNA 3' GGCG---GGGCGGGGCUGGGGUGG- 5'
:|| : |:|:: |:||||||
target 5' GUGCAUUUUUGUCUU-AUCCCACCU 3'
>miR-2888	21	gi|152125318|gb|EV448037.1|EV448037	448	59	-24.7	0.540864	0.230376
miRNA 3' GGCGGGGCG--GGGCUGGGGUGG- 5'
|: | ||: ||:|||||
target 5' -AGUAA-GAAACCU-ACUCCACCA 3'
>miR-2888	21	gi|152125306|gb|EV448025.1|EV448025	657	82	-34.3	0.016921	1.13612
miRNA 3' GGCGGGGCG-GGGCUGGGGUGG- 5'
| :|:|: |: |||||||||
target 5' -GGGUCUGUGCUGGACCCCACCU 3'
>miR-2888	21	gi|152125295|gb|EV448014.1|EV448014	652	549	-37.9	0.003375	0.0788436
miRNA 3' GGCGGGG--CGG-GGCUGGGGUGG- 5'
| ||| ||| ||||:||||||
target 5' ACACCCGAGGCCUCCGAUCCCACCC 3'
>miR-2888	21	gi|152125282|gb|EV448001.1|EV448001	662	235	-20	0.999959	0.407033
miRNA 3' -GGCGGG-GCGGGGCUGGGGUGG 5'
|| |:| :| : |||:|||
target 5' ACCACUCAUGAAUA-ACCUCACA 3'
>miR-2888	21	gi|152125257|gb|EV447976.1|EV447976	695	128	-39.8	0.001628	2.13565
miRNA 3' GGCGGGGCGGGGC-UGGGGUGG- 5'
||||| ||| |||||:||
target 5' -AGCCCCACCCAGCACCCCGCCC 3'
>miR-2888	21	gi|152125255|gb|EV447974.1|EV447974	709	214	-34.1	0.020829	0.80365
miRNA 3' GGCGGGGCGGGGCUGGGGUGG- 5'
||: |::| :|||||||
target 5' -GGCUUUGUUC--GCCCCACCG 3'
>miR-2888	21	gi|152125238|gb|EV447957.1|EV447957	694	528	-36.9	0.005863	0.235627
miRNA 3' GGCGGGGCGGGGCUGGGGUGG- 5'
|| ||||| :|||||||
target 5' -AGCGA-GCCCC-GCCCCACCA 3'
>miR-2888	21	gi|152125226|gb|EV447945.1|EV447945	293	236	-38.4	0.000562	0.108214
miRNA 3' -GGCG--GGGCGGGG--CUGGGGUGG- 5'
||| ||: |||: |:|||||||
target 5' ACCGAAGCCUUCCCUAUGGCCCCACCA 3'
>miR-2888	21	gi|152125221|gb|EV447940.1|EV447940	527	232	-32.3	0.029171	0.787205
miRNA 3' GGCGGGGCGGGGC-UGGGGUGG- 5'
:||:|: || | ||:|||||
target 5' GUGCUCUUCCAAGUACUCCACCA 3'
>miR-2888	21	gi|152125214|gb|EV447933.1|EV447933	731	96	-27.8	0.299058	1.85494
miRNA 3' -GGCGGGGCGGGGCUGGGGUGG- 5'
|:|: |: |: :|||||||
target 5' GCUGUGGAGUGCU-GCCCCACCA 3'
>miR-2888	21	gi|152125199|gb|EV447918.1|EV447918	660	495	-34.5	0.015602	0.505057
miRNA 3' -GGCGGGGCGGGGCUGGGGUGG- 5'
|:|| |||:| ||||||:|
target 5' GCUGCA--GCCUCCACCCCAUCU 3'
>miR-2888	21	gi|152125163|gb|EV447882.1|EV447882	682	645	-37	0.005445	0.648208
miRNA 3' GGCGGGGCGGGGCUGGGGUGG- 5'
|:||:|| |||||||||
target 5' -AGUCCUGCGAGGACCCCACCC 3'
>miR-2888	21	gi|152125162|gb|EV447881.1|EV447881	636	149	-40.2	0.001155	0.742315
miRNA 3' GGCGGGGCGGGGCUGGGGUGG- 5'
||||||| |||||:|||
target 5' --UCCCCGCCGGGACCCUACCA 3'
>miR-2888	21	gi|152125153|gb|EV447872.1|EV447872	526	301	-24.2	0.696394	0.703152
miRNA 3' GGCGG-GGCGGGGCUGGGGUGG- 5'
|:| ::| :| |||:||||
target 5' -AGUCAUUGGUC--ACCUCACCA 3'
>miR-2888	21	gi|152125135|gb|EV447854.1|EV447854	532	497	-29.9	0.085869	2.0774
miRNA 3' -GGCGGGGCGGGGCUGGGGUGG- 5'
:| ||:: : |||||||:|
target 5' UUCACCUUCAUUUGACCCCAUCA 3'
>miR-2888	21	gi|152125117|gb|EV447836.1|EV447836	345	50	-39.4	0.000491	0.942121
miRNA 3' GGCGGGGCGGGGCUGGGGUGG- 5'
:|| ||| ||:|||||||
target 5' UUGCA--GCCGCGGCCCCACCA 3'
>miR-2888	21	gi|152125095|gb|EV447814.1|EV447814	489	302	-24.2	0.664597	0.703152
miRNA 3' GGCGG-GGCGGGGCUGGGGUGG- 5'
|:| ::| :| |||:||||
target 5' -AGUCAUUGGUC--ACCUCACCA 3'
>miR-2888	21	gi|152125080|gb|EV447799.1|EV447799	542	365	-31.9	0.036444	0.010285
miRNA 3' GGCGGGGCGGGGCUGGGGUGG- 5'
:|| ||:| ||||||||
target 5' GUGCAGGGCUCAUACCCCACCU 3'
>miR-2888	21	gi|152125062|gb|EV447781.1|EV447781	654	341	-21.9	0.986186	0.278119
miRNA 3' GGCGGGGCGGGGC---UGGGGUGG 5'
:| || : | |:|||||
target 5' --UUCUUGCAUGGGAAAUCCCACG 3'
>miR-2888	21	gi|152125038|gb|EV447757.1|EV447757	79	61	-33.7	0.000304	1.65864
miRNA 3' GGCGGGGCGGGGCUGGGGUGG 5'
| || |||: :|||||||
target 5' -AGACCAGCCUN-GCCCCACC 3'
>miR-2888	21	gi|152125030|gb|EV447749.1|EV447749	459	92	-35.5	0.005367	0.673554
miRNA 3' GGCGGGGCGGGGCUGGGGUGG- 5'
|||: ||| |||||||:
target 5' -GGCCUGGCCA--ACCCCACUG 3'
>miR-2888	21	gi|152125029|gb|EV447748.1|EV447748	291	178	-26.4	0.175145	0.0789205
miRNA 3' GGCGGG-GCGGGGCUGGGGUGG 5'
:|: :|:|: |||||||
target 5' GUGUAUAUGUCU--ACCCCACG 3'
>miR-2888	21	gi|152125024|gb|EV447743.1|EV447743	508	315	-33.9	0.013324	0.045071
miRNA 3' -GGCGGGGCGGGGCUGGGGUGG- 5'
||| :|||| |||||:||
target 5' UCCGAA-UGCCC--ACCCCGCCC 3'
>miR-2888	21	gi|152125019|gb|EV447738.1|EV447738	545	301	-38	0.002333	0.983482
miRNA 3' GGCGGGGCGG-GGCUGGGGUGG- 5'
|||: |:| || :|||||||
target 5' -GGCCUGGUCACCAGCCCCACCC 3'
>miR-2888	21	gi|152124942|gb|EV447661.1|EV447661	473	68	-39.2	0.001028	0.983395
miRNA 3' GGCGGGGCGGGG-CUGGGGUGG- 5'
||| :||| |:|||||||
target 5' -GGCCGUGCCAAGGGCCCCACCU 3'
>miR-2888	21	gi|152124904|gb|EV447623.1|EV447623	681	390	-32	0.048974	1.2309
miRNA 3' -GGCGGGGCGGGGCUGGGGUGG 5'
||| |:| : ||||||||:
target 5' UCCGACUCUUUGCGACCCCAUG 3'
>miR-2888	21	gi|152124900|gb|EV447619.1|EV447619	348	92	-28.5	0.087392	0.10938
miRNA 3' GGCGGGGCGGGG-CUGGGGUGG- 5'
:|| | |||||||||
target 5' ----AUCGACAGAGACCCCACCU 3'
>miR-2888	21	gi|152124873|gb|EV447592.1|EV447592	162	98	-20.6	0.793962	1.72711
miRNA 3' GGCGGGGCGGGGCUGGGGUGG 5'
| |: | | |||:|||
target 5' ACUCUUUGACAC-ACCUCACG 3'
>miR-2888	21	gi|152124839|gb|EV445962.1|EV445962	705	443	-30.7	0.089696	0.315224
miRNA 3' GGCGGGGCGGGGCUGGGGUGG 5'
:|:|| |: ||||||||
target 5' AUGUCCAGUGA-GACCCCACA 3'
>miR-2888	21	gi|152124829|gb|EV447549.1|EV447549	707	397	-33.5	0.026958	1.39786
miRNA 3' GGCGGGGCGGGGCUGGGGUGG- 5'
|:|:|:| :|||||||
target 5' ----ACUGUCUCAGCCCCACCA 3'
>miR-2888	21	gi|152124755|gb|EV447475.1|EV447475	563	28	-29.1	0.13073	0.580326
miRNA 3' GGCGGGGCGGGGCUGGGGUGG- 5'
|: : | |||||||||:
target 5' -AGUGUGGA--CGACCCCACUC 3'
>miR-2888	21	gi|152124737|gb|EV447457.1|EV447457	557	149	-36.2	0.005487	0.765986
miRNA 3' GGCGGGG--CGGGGCUGGGGUGG- 5'
||:| ||: |:|||||||
target 5' -GGCUCAGAGCUGGGGCCCCACCG 3'
>miR-2888	21	gi|152124714|gb|EV447434.1|EV447434	591	29	-37.4	0.003545	0.202979
miRNA 3' GGCGGG-G-CGGGGCUGGGGUGG- 5'
||| | ||:|:||||||||:
target 5' -GGCCAACAGCUCUGACCCCACUG 3'
>miR-2888	21	gi|152124683|gb|EV447403.1|EV447403	515	446	-34.5	0.010374	0.505057
miRNA 3' -GGCGGGGCGGGGCUGGGGUGG- 5'
|:|| |||:| ||||||:|
target 5' GCUGCA--GCCUCCACCCCAUCU 3'
>miR-2888	21	gi|152124680|gb|EV447400.1|EV447400	648	131	-44	0.000219	0.957055
miRNA 3' -GGCGGGGC-GGGGCUGGGGUGG- 5'
|:||||| |||| ||||||||
target 5' UCUGCCCCCACCCCCACCCCACCC 3'
>miR-2888	21	gi|152124661|gb|EV447381.1|EV447381	608	68	-42.8	0.00033	0.291326
miRNA 3' -GGCGGGGC--GGGGCUGGGGUGG 5'
||||||| |||| :||||||
target 5' GCCGCCCCCAACCCC-GCCCCACG 3'
>miR-2888	21	gi|152124652|gb|EV447372.1|EV447372	601	508	-32.7	0.029901	0.104184
miRNA 3' GGCGGGGCGGGGCUGGGGUGG 5'
||| |:| |||||||:
target 5' -GGCCAAGUCA-GACCCCAUG 3'
>miR-2888	21	gi|152124635|gb|EV447355.1|EV447355	591	200	-42.8	0.000311	0.291326
miRNA 3' -GGCGGGGC--GGGGCUGGGGUGG 5'
||||||| |||| :||||||
target 5' GCCGCCCCCAACCCC-GCCCCACG 3'
>miR-2888	21	gi|152124610|gb|EV447330.1|EV447330	358	26	-37.4	0.001376	0.202979
miRNA 3' GGCGGG-G-CGGGGCUGGGGUGG- 5'
||| | ||:|:||||||||:
target 5' -GGCCAACAGCUCUGACCCCACUG 3'
>miR-2888	21	gi|152124594|gb|EV447314.1|EV447314	532	25	-26	0.41236	1.41282
miRNA 3' GGCGGGGCGGGGCUGGGGUGG- 5'
|: |:| :: ||||||||
target 5' -GGUACUGAAUU-ACCCCACCA 3'
>miR-2888	21	gi|152124593|gb|EV447313.1|EV447313	679	273	-32.3	0.042811	0.787205
miRNA 3' GGCGGGGCGGGGC-UGGGGUGG- 5'
:||:|: || | ||:|||||
target 5' GUGCUCUUCCAAGUACUCCACCA 3'
>miR-2888	21	gi|152124533|gb|EV447253.1|EV447253	691	522	-15.9	1	1.7584
miRNA 3' GGCGGGGCGGGGCUGGGGUGG 5'
|:|||||
target 5' ------------AAUCCCACA 3'
>miR-2888	21	gi|152124527|gb|EV447247.1|EV447247	625	412	-39.8	0.001337	0.361839
miRNA 3' -GGCGGGGCGGGGCUGGGGUGG 5'
|||:||: :||||:|||||
target 5' CCCGUCCUUUUCCGAUCCCACG 3'
>miR-2888	21	gi|152124516|gb|EV447236.1|EV447236	570	411	-37.4	0.003322	0.218991
miRNA 3' GGCGGG-GCGGGGCUGGGGUGG- 5'
|:|| ||: || :|||||||
target 5' -GGUCCUCGUGCCAGCCCCACCC 3'
>miR-2888	21	gi|152124473|gb|EV447193.1|EV447193	548	418	-23.3	0.847967	1.59079
miRNA 3' GGCGGGGCGGGGCUGGGGUGG- 5'
::: | |||||||:|
target 5' ---AUUUUACA-GACCCCAUCU 3'
>miR-2888	21	gi|152124461|gb|EV447181.1|EV447181	370	122	-25.1	0.395831	0.28306
miRNA 3' GGCGGGGCGGGGC---UGGGGUGG 5'
|:: || | | :||||||
target 5' -GGUUGAGCACGGAGAGCCCCACA 3'
>miR-2888	21	gi|152124418|gb|EV447138.1|EV447138	423	314	-40.2	0.000516	1.25148
miRNA 3' -GGCGGGGC-GGGGCUGGGGUGG- 5'
|| |||| |||| ||||||||
target 5' CCCACCCCCACCCCAACCCCACCC 3'
>miR-2888	21	gi|152124416|gb|EV447136.1|EV447136	690	445	-24.9	0.697269	1.19577
miRNA 3' GGCGGGGCGGGGCUGGGGUGG- 5'
| ||: : ||||||||
target 5' -AGACCUUUUAAAACCCCACCC 3'
>miR-2888	21	gi|152124413|gb|EV447133.1|EV447133	522	494	-22.4	0.932047	0.525693
miRNA 3' GGCGGGGCGGGGCUGGGGUGG 5'
||||||||
target 5' -----------AGACCCCACA 3'
>miR-2888	21	gi|152124411|gb|EV447131.1|EV447131	497	172	-17.7	1	0.417814
miRNA 3' GGCGGGGCGGGG--C-UGGGGUGG 5'
:|: | |:|||||
target 5' -------AUCUAAAGAAUCCCACA 3'
>miR-2888	21	gi|152124400|gb|EV447120.1|EV447120	381	267	-30.2	0.04586	0.915697
miRNA 3' -GGCGGGGCGGGG-CUGGGGUGG 5'
|:| |: |:|:: ||||:|||
target 5' GCUGGCUGGUCUUAGACCUCACA 3'
>miR-2888	21	gi|152124379|gb|EV447099.1|EV447099	669	563	-28.9	0.176629	0.627077
miRNA 3' -GGCGGGGCGGGGCUGGGGUGG 5'
|| || |||: |:|||||
target 5' ACCACCAGGCCUA-AUCCCACG 3'
>miR-2888	21	gi|152124377|gb|EV447097.1|EV447097	666	513	-25.4	0.600684	1.03918
miRNA 3' GGCGGGGCGGGGCUGGGGUGG- 5'
:|: |: ||||:||||
target 5' AUGUA--GUGAAGACCUCACCU 3'
>miR-2888	21	gi|152124374|gb|EV447094.1|EV447094	669	461	-31.5	0.059263	0.344437
miRNA 3' GGCGGGGCGG-GGCUGGGGUGG- 5'
:||| |:: ::|||||||:|
target 5' UUGCCA-GUUAUUGACCCCAUCA 3'
>miR-2888	21	gi|152124363|gb|EV447083.1|EV447083	709	513	-25.4	0.627742	1.03918
miRNA 3' GGCGGGGCGGGGCUGGGGUGG- 5'
:|: |: ||||:||||
target 5' AUGUA--GUGAAGACCUCACCU 3'
>miR-2888	21	gi|152124355|gb|EV447075.1|EV447075	699	637	-43.2	0.000365	1.53764
miRNA 3' -GGCGGGGCGGGGCUGGGGUGG- 5'
|:|: :| ||||||||||:||
target 5' UCUGUGUC-CCCCGACCCCGCCA 3'
>miR-2888	21	gi|152124300|gb|EV447020.1|EV447020	447	393	-44	9.9e-05	0.959062
miRNA 3' -GGC-GGGGCGGGGCUGGGGUGG- 5'
|:| ||| ||||| ||||||||
target 5' UCUGACCCGGCCCC-ACCCCACCU 3'
>miR-2888	21	gi|152124273|gb|EV446993.1|EV446993	402	17	-42.7	0.000143	1.48071
miRNA 3' -GGCGGGGCGGGGCUGGGGUGG- 5'
|:|:||| |||| ||||||||
target 5' CCUGUCCCACCCC-ACCCCACCC 3'
>miR-2888	21	gi|152124265|gb|EV446985.1|EV446985	586	120	-36.9	0.004374	0.048518
miRNA 3' -GGCGGGGCGGGG--CUGGGGUGG- 5'
|:||: | |||| ||||:||||
target 5' CCUGCUGCACCCCCAGACCUCACCC 3'
>miR-2888	21	gi|152124209|gb|EV446929.1|EV446929	365	250	-25	0.404849	0.566554
miRNA 3' GGCGGGGCGGGGC-UGGGGUGG- 5'
:: || ||||||||
target 5' ----AUUUACCAGAACCCCACCU 3'
>miR-2888	21	gi|152124196|gb|EV446916.1|EV446916	616	66	-44.6	0.000151	1.50226
miRNA 3' GGCGGGGCGGGGCUGGGGUGG- 5'
:||||| |||| :|||||||
target 5' AUGCCCCACCCC-GCCCCACCG 3'
>miR-2888	21	gi|152124185|gb|EV446905.1|EV446905	595	396	-28.3	0.19512	0.505724
miRNA 3' -GGCGGGG-CGGGGC-UGGGGUGG- 5'
|| :: |||:: |||||||:
target 5' ACCUAUUAGGCCUUCUACCCCACUC 3'
>miR-2888	21	gi|152124179|gb|EV446899.1|EV446899	550	267	-32.4	0.029807	0.496726
miRNA 3' GGCGGGGCGGGGC-UGGGGUGG- 5'
| ||:|| | :|||||||
target 5' -GGGCCUGCA--GAGCCCCACCU 3'
>miR-2888	21	gi|152124160|gb|EV446880.1|EV446880	676	601	-34.1	0.019334	0.546968
miRNA 3' GGCGGGG-CG-GGGCUGGGGUGG- 5'
|:|| | |: ||||||:||
target 5' -AGUCCAGGAGCUGGACCCCGCCG 3'
>miR-2888	21	gi|152124111|gb|EV446831.1|EV446831	181	105	-16.7	0.999999	0.0375423
miRNA 3' GGCGGGGCGGGGCUGGGGUGG 5'
:| ||||:||
target 5' ---------AUC-ACCCUACA 3'
>miR-2888	21	gi|152124104|gb|EV446824.1|EV446824	689	415	-23.3	0.911639	1.59079
miRNA 3' GGCGGGGCGGGGCUGGGGUGG- 5'
::: | |||||||:|
target 5' ---AUUUUACA-GACCCCAUCU 3'
>miR-2888	21	gi|152124099|gb|EV446819.1|EV446819	324	142	-37.3	0.001181	1.51525
miRNA 3' GGCGGGGCGGGGCUGGGGUGG- 5'
| ||| |||| ||||||||
target 5' -AGACCCACCCC-ACCCCACCU 3'
>miR-2888	21	gi|152124093|gb|EV446813.1|EV446813	353	297	-38.4	0.000831	0.915402
miRNA 3' GGCGGGGCGGGGC-UGGGGUGG- 5'
|| ||: |||:| |||||:||
target 5' GCGGCCU-CCCUGAACCCCGCCG 3'
>miR-2888	21	gi|152124076|gb|EV446796.1|EV446796	430	128	-44	9.1e-05	0.957055
miRNA 3' -GGCGGGGC-GGGGCUGGGGUGG- 5'
|:||||| |||| ||||||||
target 5' UCUGCCCCCACCCCCACCCCACCC 3'
>miR-2888	21	gi|152124021|gb|EV446741.1|EV446741	697	678	-34.7	0.015584	0.443613
miRNA 3' GGCGGGGCGGGGCUGGGGUGG- 5'
:||||:|:| |||:||||
target 5' AUGCCCUGUC---ACCUCACCU 3'
>miR-2888	21	gi|152123972|gb|EV446692.1|EV446692	601	371	-28.1	0.213963	0.12068
miRNA 3' GGCGGGGCGGGG--CUGGGGUGG- 5'
:|| |:|||||||
target 5' -------UUCCAAAGGCCCCACCU 3'
>miR-2888	21	gi|152123964|gb|EV446684.1|EV446684	720	131	-37.9	0.004017	0.416899
miRNA 3' -GGCGGGGCGGGGCUGGGGUGG 5'
|:||| || |||:||||||
target 5' ACUGCCACGA-CCGGCCCCACG 3'
>miR-2888	21	gi|152123900|gb|EV446620.1|EV446620	546	498	-27.3	0.262291	1.48798
miRNA 3' -GGCGGGG-CGGGGCUGGGGUGG- 5'
|:||: | | |||||:||
target 5' ACUGCUGGAGACAC-ACCCCGCCA 3'
>miR-2888	21	gi|152123879|gb|EV446599.1|EV446599	543	326	-19.7	0.999932	1.31453
miRNA 3' GGCGGGGCGGGGC-UGGGGUGG- 5'
| |||||||:
target 5' -----------AGAACCCCACUG 3'
>miR-2888	21	gi|152123876|gb|EV446596.1|EV446596	565	142	-31.1	0.055301	1.13567
miRNA 3' GGCGGGGCGGGGCUGGGGUGG 5'
:|: |:||: | :||||||
target 5' UUGUACUGCUGCUGCCCCACG 3'
>miR-2888	21	gi|152123864|gb|EV446584.1|EV446584	550	373	-33.4	0.019026	0.497647
miRNA 3' -GGCGGGGCGGGGCUGGGGUGG- 5'
|| :||: |||| |:||||||
target 5' ACCUUCCU-CCCC-AUCCCACCC 3'
>miR-2888	21	gi|152123855|gb|EV446575.1|EV446575	686	479	-36.9	0.005749	0.235627
miRNA 3' GGCGGGGCGGGGCUGGGGUGG- 5'
|| ||||| :|||||||
target 5' -AGCGA-GCCCC-GCCCCACCA 3'
>miR-2888	21	gi|152123843|gb|EV446563.1|EV446563	421	156	-28.1	0.13643	0.566041
miRNA 3' GGCGGGGCGGGGCUGGGGUGG 5'
|:|: |:| :||||||
target 5' -AGUCUA--CUCUGCCCCACG 3'
>miR-2888	21	gi|152123789|gb|EV446509.1|EV446509	668	231	-40.1	0.001324	1.97841
miRNA 3' GGCGGGGCGGGGCUGGGGUGG- 5'
|||: | |:|||||||:||
target 5' -GGCCUGGACUCGACCCCGCCC 3'
>miR-2888	21	gi|152123737|gb|EV446457.1|EV446457	745	550	-33.8	0.025618	0.734588
miRNA 3' -GGCGGGGCGGG-GCUGGGGUGG- 5'
|| :||:| :| :||||||||:
target 5' UCCAUCCUGGUCAUGACCCCACUC 3'
>miR-2888	21	gi|152123701|gb|EV446421.1|EV446421	630	470	-20	0.999936	1.64564
miRNA 3' GGCGGGGCGGGGC-UGGGGUGG 5'
|| : | | :| ||||||:
target 5' ACGGUACACAGUGAACCCCAUG 3'
>miR-2888	21	gi|152123695|gb|EV446415.1|EV446415	754	89	-39.8	0.001889	2.13565
miRNA 3' GGCGGGGCGGGGC-UGGGGUGG- 5'
||||| ||| |||||:||
target 5' -AGCCCCACCCAGCACCCCGCCC 3'
>miR-2888	21	gi|152123689|gb|EV446409.1|EV446409	571	279	-26.1	0.426264	1.41859
miRNA 3' -GGCGGGGCGGGGCUGGGGUGG 5'
||| |:| : | ||||||:
target 5' UCCGACUCUUUGCAACCCCAUG 3'
>miR-2888	21	gi|152123687|gb|EV446407.1|EV446407	462	248	-33.2	0.015672	0.775917
miRNA 3' GGCGGGGCGGGGCUGGGGUGG- 5'
||| || |||||||||
target 5' -AGCCGAUCCAGGACCCCACCU 3'
>miR-2888	21	gi|152123608|gb|EV446328.1|EV446328	536	51	-34.5	0.011096	0.365811
miRNA 3' -GGCGGGGC-GGGGCUGGGGUGG 5'
|| |||: |||| ||||||:
target 5' UCCUCCCUCUCCCCAACCCCAUG 3'
>miR-2888	21	gi|152123604|gb|EV446324.1|EV446324	621	327	-38.5	0.002365	2.03722
miRNA 3' -GGCGGGGCGGGGCUGGGGUGG- 5'
| | :|:||| |:|||||||
target 5' GCGGGUCUGCCAAGGCCCCACCC 3'
>miR-2888	21	gi|152123577|gb|EV446297.1|EV446297	476	327	-38.5	0.001437	2.03722
miRNA 3' -GGCGGGGCGGGGCUGGGGUGG- 5'
| | :|:||| |:|||||||
target 5' GCGGGUCUGCCAAGGCCCCACCC 3'
>miR-2888	21	gi|152123544|gb|EV446264.1|EV446264	485	2	-18.8	0.999998	1.17349
miRNA 3' GGCGGGGCGGGGCUGGGGUGG 5'
:||||||
target 5' ------------AGCCCCACG 3'
>miR-2888	21	gi|152123540|gb|EV446260.1|EV446260	527	371	-27.1	0.272335	0.729327
miRNA 3' GGCGGGGCGGGGCUGGGGUGG 5'
:|:|: |:| |||:|||
target 5' AUGUCUGGUCAGCACCUCACG 3'
>miR-2888	21	gi|152123526|gb|EV446246.1|EV446246	762	362	-18.2	1	1.44198
miRNA 3' GGCGGGGCGGGGC-UGGGGUGG 5'
| |||||:|
target 5' -----------AGAACCCCGCG 3'
>miR-2888	21	gi|152123509|gb|EV446229.1|EV446229	452	166	-24.7	0.54485	0.920795
miRNA 3' GGCGGGGCGGGGCUGGGGUGG 5'
:|: ::| | :||||||
target 5' UUGUGUUGAACA-GCCCCACA 3'
>miR-2888	21	gi|152123504|gb|EV446224.1|EV446224	716	329	-18.2	1	1.44198
miRNA 3' GGCGGGGCGGGGC-UGGGGUGG 5'
| |||||:|
target 5' -----------AGAACCCCGCG 3'
>miR-2888	21	gi|152123488|gb|EV446208.1|EV446208	125	6	-19	0.92783	1.06149
miRNA 3' GGCGGGGCGGGGCUGGGGUGG- 5'
||||:|||
target 5' ------------AACCCUACCU 3'
>miR-2888	21	gi|152123472|gb|EV446192.1|EV446192	690	228	-36.2	0.007912	0.499281
miRNA 3' -GGCGGGGCGGGGCUGGGGUGG- 5'
| ||| | |: ||||:||||
target 5' GCGGCCUUG-CUGGACCUCACCG 3'
>miR-2888	21	gi|152123459|gb|EV446179.1|EV446179	497	77	-31.4	0.039952	0.306031
miRNA 3' -GGC-GGGGCGGGGCUGGGGUGG 5'
||| |:|:|: | ||||||:
target 5' GCCGACUCUGUGCA-ACCCCAUA 3'
>miR-2888	21	gi|152123432|gb|EV446152.1|EV446152	686	526	-26.5	0.441984	0.222428
miRNA 3' -GG-CGGGGCGGGGCUGGGGUGG- 5'
|| | |: | : ||||||||:
target 5' UCCAGAACUACGUGGACCCCACUC 3'
>miR-2888	21	gi|152123413|gb|EV446133.1|EV446133	686	561	-41.4	0.000782	2.34742
miRNA 3' GGCGGGGCGGGGCUGGGGUGG- 5'
|| ||| |||| :|||||||
target 5' GCGGCCCACCCCCGCCCCACCC 3'
>miR-2888	21	gi|152123397|gb|EV446117.1|EV446117	306	233	-39.2	0.000418	0.503044
miRNA 3' GGCGGGGCGGGGCUGGGGUGG- 5'
||||:|: :|:|||||||
target 5' -AGCCCUGU--UGGCCCCACCU 3'
>miR-2888	21	gi|152123368|gb|EV446088.1|EV446088	734	190	-32.3	0.047946	0.787205
miRNA 3' GGCGGGGCGGGGC-UGGGGUGG- 5'
:||:|: || | ||:|||||
target 5' GUGCUCUUCCAAGUACUCCACCA 3'
>miR-2888	21	gi|152123365|gb|EV446085.1|EV446085	725	385	-28.3	0.245716	0.505724
miRNA 3' -GGCGGGG-CGGGGC-UGGGGUGG- 5'
|| :: |||:: |||||||:
target 5' ACCUAUUAGGCCUUCUACCCCACUC 3'
>miR-2888	21	gi|152123314|gb|EV446034.1|EV446034	424	351	-27.9	0.150168	1.34684
miRNA 3' GGCGGGGCGGGGCUGGGGUGG- 5'
:|:| |: || ||:|||||
target 5' GUGUCAUGUACC-ACUCCACCU 3'
>miR-2888	21	gi|152123299|gb|EV446019.1|EV446019	555	291	-45.7	7.3e-05	1.01587
miRNA 3' -GGCGGGGCGGGGC-UGGGGUGG- 5'
|:||:|||||: | :|||||||
target 5' CCUGCUCCGCCUGGAGCCCCACCA 3'
>miR-2888	21	gi|152123281|gb|EV446001.1|EV446001	170	141	-18.7	0.989087	1.7364
miRNA 3' GGCG-GGGCGG-GGCUGGGGUGG- 5'
:|: : | :: |:||||||
target 5' AUGUAUGAGAUAUUUAUCCCACCU 3'
>miR-2888	21	gi|152123243|gb|EV445963.1|EV445963	743	541	-42.8	0.000491	1.04602
miRNA 3' -GGCGGGGCGGGGCUGGGGUGG 5'
|| |||||||:| |||||||
target 5' CCCACCCCGCCUCCACCCCACG 3'
>miR-2888	21	gi|152123228|gb|EV445956.1|EV445956	481	294	-34.6	0.00882	1.60398
miRNA 3' -GGCGGGGCGGGGC-UGGGGUGG- 5'
|| |||| |:|| |:||||||
target 5' ACCACCCCCCUCCAAAUCCCACCC 3'
>miR-2888	21	gi|152123224|gb|EV445952.1|EV445952	494	461	-18.8	0.999998	1.17349
miRNA 3' GGCGGGGCGGGGCUGGGGUGG 5'
:||||||
target 5' ------------AGCCCCACA 3'
>miR-2888	21	gi|152123214|gb|EV445942.1|EV445942	570	415	-29.4	0.117019	0.630131
miRNA 3' -GGCGGGGCGGGGCUGGGGUGG 5'
|| :||:|:|: ||:||||
target 5' ACCCUCCUGUCU--ACUCCACA 3'
>miR-2888	21	gi|152123211|gb|EV445939.1|EV445939	685	507	-28.6	0.204833	0.794243
miRNA 3' GGCGGGGCGGGGCUGGGGUGG- 5'
| | | ||||||||||
target 5' -GGACAAGGA-CGACCCCACCA 3'
>miR-2888	21	gi|152123209|gb|EV445937.1|EV445937	705	601	-36.7	0.006578	0.250394
miRNA 3' -GGCGGGGC--GGGGCUGGGGUGG- 5'
|| |||| |:|| ||||||||
target 5' ACCUCCCCCAUCUCC-ACCCCACCC 3'
>miR-2888	21	gi|152123197|gb|EV445925.1|EV445925	555	276	-41.5	0.000493	1.76446
miRNA 3' GGCGGGGCGGGGCUGGGGUGG- 5'
|||||| |:| :|||||||
target 5' -GGCCCCGGCUC-GCCCCACCU 3'
>miR-2888	21	gi|152123188|gb|EV445916.1|EV445916	623	295	-25.8	0.507627	0.153417
miRNA 3' -GGCG-GGGCGG-G-GCUGGGGUGG- 5'
|:| |: | | | :|||||||
target 5' CCUGAGCUGGAAACACUGCCCCACCU 3'
>miR-2888	21	gi|152123166|gb|EV445894.1|EV445894	451	303	-33.2	0.015055	0.775917
miRNA 3' GGCGGGGCGGGGCUGGGGUGG- 5'
||| || |||||||||
target 5' -AGCCGAUCCAGGACCCCACCU 3'
>miR-2888	21	gi|152123124|gb|EV445852.1|EV445852	626	42	-28.9	0.162724	0.67418
miRNA 3' GGCGGGG--CGGGGCUGGGGUGG- 5'
|| |: || ||||:||||
target 5' ACGACUAUGGCAAAGACCUCACCA 3'
>miR-2888	21	gi|152123119|gb|EV445847.1|EV445847	485	299	-24.2	0.660964	0.703152
miRNA 3' GGCGG-GGCGGGGCUGGGGUGG- 5'
|:| ::| :| |||:||||
target 5' -AGUCAUUGGUC--ACCUCACCA 3'
>miR-2888	21	gi|152123093|gb|EV445821.1|EV445821	692	360	-29	0.176791	0.857169
miRNA 3' GGCGGGGCGGGGC-UGGGGUGG 5'
|:|:| |||: ||:||||
target 5' -GGUCUCUCCCUUUACUCCACA 3'
>miR-2888	21	gi|152123091|gb|EV445819.1|EV445819	682	568	-28.5	0.211973	1.21805
miRNA 3' GGCGGGGCGGGGCUGGGGUGG- 5'
:||::| | |:||||||
target 5' GUGCUUCUACAC-AUCCCACCA 3'
>miR-2888	21	gi|152123073|gb|EV445801.1|EV445801	556	480	-27.7	0.228853	1.74657
miRNA 3' GGCGGGGCGGGGCUGGGGUGG- 5'
|: || :|: |:||||||
target 5' -GGUGCCAUCUA-AUCCCACCA 3'
>miR-2888	21	gi|152123067|gb|EV445795.1|EV445795	617	230	-30.4	0.08497	0.418143
miRNA 3' -GGCG--GGGCGGGGCUGGGGUGG- 5'
|:| | ||| :|||||||
target 5' CCUGAGACGAGCCAC-GCCCCACCC 3'
>miR-2888	21	gi|152123037|gb|EV445765.1|EV445765	359	106	-37.3	0.001451	0.894243
miRNA 3' GGCGGGGCGGGGCUGGGGUGG- 5'
| ||:||||: ||||||:|
target 5' ACUACCUGCCCU-ACCCCAUCC 3'
>miR-2888	21	gi|152123013|gb|EV445741.1|EV445741	426	51	-19.2	0.999928	0.981436
miRNA 3' GGCGGGGCGGGGCUGGGGUGG- 5'
:| ||||||:|
target 5' ---------AUC-ACCCCAUCU 3'
>miR-2888	21	gi|152122985|gb|EV445713.1|EV445713	687	227	-34.9	0.013944	0.233598
miRNA 3' GGCGGGG--CGGGGCUGGGGUGG- 5'
||||: ||| |:||||||
target 5' -GGCCCUGGGCCAGAAUCCCACCA 3'
>miR-2888	21	gi|152122973|gb|EV445701.1|EV445701	304	26	-33.6	0.006222	0.546776
miRNA 3' GGCGG-GGCGGGGC-UGGGGUGG- 5'
:| |:||:| | |||||:||
target 5' --AUCACUGCUCGGGACCCCGCCA 3'
>miR-2888	21	gi|152122965|gb|EV445693.1|EV445693	270	203	-41.8	8.8e-05	0.920734
miRNA 3' -GGCGGGGCGGGGCUGGGGUGG- 5'
|||| ||||| ||||||||
target 5' UCCGCA--GCCCCCACCCCACCC 3'
>miR-2888	21	gi|152122940|gb|EV445668.1|EV445668	682	110	-37.1	0.005209	0.311628
miRNA 3' -GGCGGGG-CGGGGCUGGGGUGG- 5'
|| |:|| |: |:||||||||:
target 5' UCCACUCCAGUGCUGACCCCACUG 3'
>miR-2888	21	gi|152122926|gb|EV445654.1|EV445654	133	92	-32.7	0.001848	0.104184
miRNA 3' GGCGGGGCGGGGCUGGGGUGG 5'
||| |:| |||||||:
target 5' -GGCCAAGUCA-GACCCCAUG 3'
>miR-2888	21	gi|152122916|gb|EV445644.1|EV445644	202	8	-27.2	0.070409	1.78032
miRNA 3' -GGCGGGGCGGGGC-UGGGGUGG- 5'
|| :||| :| |:||||||
target 5' ACCAAGUCGCAAUGAAUCCCACCA 3'
>miR-2888	21	gi|152122914|gb|EV445642.1|EV445642	527	125	-32.6	0.025485	0.736898
miRNA 3' GGCGGGGCGGGGCUGGGGUGG- 5'
|:||: | || ||||||||
target 5' -GGUCCUUCACC-ACCCCACCA 3'
>miR-2888	21	gi|152122909|gb|EV445637.1|EV445637	602	482	-22	0.976655	0.119663
miRNA 3' GGCGGGGCGGGGCUGGGGUGG- 5'
|| | |||:||||
target 5' ------GGCAAC-ACCUCACCU 3'
>miR-2888	21	gi|152122892|gb|EV445620.1|EV445620	724	396	-28.8	0.202067	0.13656
miRNA 3' GGCGGGGCGGGGCUGGGGUGG 5'
|:| |: |||||:||
target 5' ---ACUCUCUUUGACCCUACA 3'
>miR-2888	21	gi|152122822|gb|EV445550.1|EV445550	548	111	-30.2	0.078539	0.0386278
miRNA 3' -GGCGGGG-CGGGGCUGGGGUGG 5'
|| ||:| ||: :||||||
target 5' CCCACCUCAGCUAA-GCCCCACA 3'
>miR-2888	21	gi|152122798|gb|EV445526.1|EV445526	678	77	-26.9	0.382051	0.531531
miRNA 3' GGCGGGGCGGGGCUGGGGUGG- 5'
|| || |||||||:|
target 5' -AGCAG-GCGGGGACCCCAUCA 3'
>miR-2888	21	gi|152122779|gb|EV445507.1|EV445507	634	292	-41.1	0.000768	0.762297
miRNA 3' -GGCGGGGCGGG-GCUGGGGUGG- 5'
||| ||||| |||||||:||
target 5' GCCGGGGCGCCCGCGACCCCGCCU 3'
>miR-2888	21	gi|152122773|gb|EV445501.1|EV445501	713	226	-32.1	0.050118	0.113023
miRNA 3' GGCGGGGCGGGGCUGGGGUGG- 5'
: || :||||||||||
target 5' ----AUGGCAUCGACCCCACCG 3'
>miR-2888	21	gi|152122736|gb|EV445464.1|EV445464	356	75	-32	0.017699	0.125697
miRNA 3' GGCGGGGCGGGGCUGGGGUGG- 5'
||| ||:| ||||:|||
target 5' ---ACCCACCUCAACCCUACCC 3'
>miR-2888	21	gi|152122735|gb|EV445463.1|EV445463	673	348	-32.7	0.035492	0.104184
miRNA 3' GGCGGGGCGGGGCUGGGGUGG 5'
||| |:| |||||||:
target 5' -GGCCAAGUCA-GACCCCAUG 3'
>miR-2888	21	gi|152122721|gb|EV445449.1|EV445449	699	295	-33.2	0.030204	0.406559
miRNA 3' -GGCGGGGCGGGGCUGGGGUGG 5'
|: |||| :||| ||||||:
target 5' CCUUCCCCUUCCC-ACCCCAUG 3'
>miR-2888	21	gi|152122709|gb|EV445437.1|EV445437	712	628	-41.3	0.000877	0.0482658
miRNA 3' GGCGGGGCGGGGCUGGGGUGG- 5'
:||||||:|||||||
target 5' -----GUGCCCCGGCCCCACCG 3'
>miR-2888	21	gi|152122699|gb|EV445427.1|EV445427	319	238	-40.4	0.000256	1.37625
miRNA 3' GGCGGGGCGGGGC-UGGGGUGG- 5'
||:|| |||:| |||||:||
target 5' -GGCUCCUCCCUGAACCCCGCCC 3'
>miR-2888	21	gi|152122698|gb|EV445426.1|EV445426	195	172	-40.4	8.1e-05	1.37625
miRNA 3' GGCGGGGCGGGGC-UGGGGUGG- 5'
||:|| |||:| |||||:||
target 5' -GGCUCCUCCCUGAACCCCGCCC 3'
>miR-2888	21	gi|152122693|gb|EV445421.1|EV445421	582	191	-29.9	0.097207	0.144402
miRNA 3' GGCGGGGCGGGGCUGGGGUGG 5'
|: :||:| |:||||||
target 5' -GGUAUCGUCA-GGCCCCACG 3'
>miR-2888	21	gi|152122671|gb|EV445399.1|EV445399	708	404	-29.2	0.167734	0.93446
miRNA 3' GGCGG-GGCGGGG-CUGGGGUGG- 5'
|| || |: |||||||:|
target 5' -AGCGACCUCUAGAGACCCCAUCC 3'
>miR-2888	21	gi|152122670|gb|EV445398.1|EV445398	747	603	-42.2	0.000647	0.47499
miRNA 3' GGCGGGG--CGGGG-CUGGGGUGG- 5'
|:|| ||||| ||||||:||
target 5' -GGUCCAGGGCCCCAGACCCCGCCC 3'
>miR-2888	21	gi|152122644|gb|EV445372.1|EV445372	529	227	-40	0.000887	0.832513
miRNA 3' GGCGGGGCGGGGCUGGGGUGG- 5'
|||| |||| ||||||||
target 5' --ACCCCUCCCC-ACCCCACCA 3'
>miR-2888	21	gi|152122641|gb|EV445369.1|EV445369	328	75	-34.2	0.005366	2.15873
miRNA 3' -GGCGGGGCGGGGCUGGGGUGG- 5'
|| || || :|| :|||||||
target 5' ACCACCACGGUCCUGCCCCACCC 3'
>miR-2888	21	gi|152122619|gb|EV445347.1|EV445347	682	271	-38	0.003495	0.983482
miRNA 3' GGCGGGGCGG-GGCUGGGGUGG- 5'
|||: |:| || :|||||||
target 5' -GGCCUGGUCACCAGCCCCACCC 3'
>miR-2888	21	gi|152122603|gb|EV445331.1|EV445331	700	583	-30.9	0.081622	0.212635
miRNA 3' -GGC-GGGGCGGGGC-UGGGGUGG 5'
|:| |:| |:||:| ||:||||
target 5' UCUGACUCAGUCCUGCACUCCACA 3'
>miR-2888	21	gi|152122589|gb|EV445317.1|EV445317	719	9	-34.3	0.019504	0.124153
miRNA 3' -GGCGGGGCGGGGCUGGGGUGG- 5'
:||| : ||: |||||||||
target 5' AUCGCA-U-CCUGGACCCCACCA 3'
>miR-2888	21	gi|152122560|gb|EV445288.1|EV445288	458	271	-37.6	0.002023	0.860527
miRNA 3' GGCGGGGCGGGGCUGGGGUGG- 5'
| ||:|||:: :|||||||
target 5' -AG-CCUGCCUUAGCCCCACCA 3'
>miR-2888	21	gi|152122517|gb|EV445245.1|EV445245	359	60	-45.4	3.1e-05	0.583021
miRNA 3' -GGCGGGGCGGGGCUGGGGUGG- 5'
|| ||||||| |||||||||
target 5' GCC-CCCCGCCA-GACCCCACCG 3'
>miR-2888	21	gi|152122494|gb|EV445222.1|EV445222	618	340	-29.6	0.119668	1.51107
miRNA 3' GGCGGGGCGGGGC-UGGGGUGG- 5'
|:|: | |: :|||||||
target 5' -AGUCUGGACUAUUGCCCCACCC 3'
>miR-2888	21	gi|152122482|gb|EV445210.1|EV445210	352	194	-20.1	0.994047	1.0025
miRNA 3' -GGCGGGGCGGGG--C-UGGGGUGG 5'
|:|:| ::: | ||:||||
target 5' CCUGUCAUAUUUACAGAACUCCACA 3'
>miR-2888	21	gi|152122471|gb|EV445199.1|EV445199	562	12	-20	0.999825	0.407033
miRNA 3' -GGCGGG-GCGGGGCUGGGGUGG 5'
|| |:| :| : |||:|||
target 5' ACCACUCAUGAAUA-ACCUCACA 3'
>miR-2888	21	gi|152122453|gb|EV445181.1|EV445181	732	614	-43.7	0.000321	1.26643
miRNA 3' -GGCGGGGCGGGGCUGGGGUGG- 5'
||||||:||:| |||||||:
target 5' CCCGCCCUGCUCA-ACCCCACUC 3'
>miR-2888	21	gi|152122447|gb|EV445175.1|EV445175	706	467	-40	0.001534	0.487889
miRNA 3' GGCGGGGCGGGGC-UGGGGUGG- 5'
:||| |::||| |||:||||
target 5' AUGCCUUGUUCCGUACCUCACCU 3'
>miR-2888	21	gi|152122373|gb|EV445101.1|EV445101	676	495	-42.3	0.000509	1.25519
miRNA 3' GGCGGGGC--GGGGCUGGGGUGG- 5'
||||| |||| :|||||||
target 5' -GGCCCCAUUCCCCAGCCCCACCC 3'
>miR-2888	21	gi|152122344|gb|EV445072.1|EV445072	602	156	-40.4	0.000951	0.854066
miRNA 3' GGCGGGGCGGGGCUGGGGUGG- 5'
|||| :|:||| ||||:|||
target 5' ACGCCGUGUCCC-ACCCUACCC 3'
>miR-2888	21	gi|152122342|gb|EV445070.1|EV445070	556	11	-21.6	0.984113	1.08467
miRNA 3' GGCGGGGCGGGGCUGGGGUGG 5'
|:||||||
target 5' -----------GGGCCCCACG 3'
>miR-2888	21	gi|152122333|gb|EV445061.1|EV445061	678	67	-37.5	0.004318	0.819732
miRNA 3' GGCGGGGC-GGGGCUGGGGUGG- 5'
||::| |||| :|||||||
target 5' -GGCUUCUCCCCCAGCCCCACCA 3'
>miR-2888	21	gi|152122316|gb|EV445044.1|EV445044	684	231	-32.4	0.041434	0.496726
miRNA 3' GGCGGGGCGGGGC-UGGGGUGG- 5'
| ||:|| | :|||||||
target 5' -GGGCCUGCA--GAGCCCCACCU 3'
>miR-2888	21	gi|152122301|gb|EV445029.1|EV445029	721	192	-34.5	0.017947	0.600295
miRNA 3' GGCGGGGCGGGGCUGGGGUGG 5'
|||| |: || :||||||
target 5' ACGCCAAGUACCUGCCCCACA 3'
>miR-2888	21	gi|152122291|gb|EV445019.1|EV445019	616	19	-19.4	0.999996	1.39221
miRNA 3' GGCGGGGCGGGGCUGGGGUGG 5'
||||:|||
target 5' -----------AGACCUCACA 3'
>miR-2888	21	gi|152122265|gb|EV444993.1|EV444993	566	322	-29	0.137305	2.07232
miRNA 3' -GGCGGGGCGGGGCUGGGGUGG- 5'
|| |:|| : |||||||:|
target 5' UCCACUCCAUAUAGACCCCAUCU 3'
>miR-2888	21	gi|152122259|gb|EV444987.1|EV444987	681	116	-35.5	0.010549	0.18819
miRNA 3' GGCGGGGCGGGGCUGGGGUGG- 5'
:|:||| || ||||||||
target 5' UUGUCCC-CCAC-ACCCCACCA 3'
>miR-2888	21	gi|152122235|gb|EV444962.1|EV444962	563	465	-28	0.205999	0.845783
miRNA 3' GGCGGGGCGGGGCUGGGGUGG- 5'
:| | || ||:||||||
target 5' AUGAGCGGCA--GAUCCCACCC 3'
>miR-2888	21	gi|152122233|gb|EV444960.1|EV444960	514	142	-32.1	0.0307	0.113023
miRNA 3' GGCGGGGCGGGGCUGGGGUGG- 5'
: || :||||||||||
target 5' ----AUGGCAUCGACCCCACCG 3'
>miR-2888	21	gi|152122210|gb|EV444937.1|EV444937	654	242	-35.6	0.00944	0.121513
miRNA 3' -GGCGGGGCGGGGCUGGGGUGG- 5'
|:| :|| |:|| :|||||||
target 5' GCUGGUCC-CUCCUGCCCCACCC 3'
>miR-2888	21	gi|152122207|gb|EV444934.1|EV444934	632	466	-37.3	0.004175	1.461
miRNA 3' -GGCGGGGC-GGGGCUGGGGUGG 5'
|| |||| |||| |||||:|
target 5' CCCUCCCCAACCCCCACCCCGCG 3'
>miR-2888	21	gi|152122203|gb|EV444930.1|EV444930	655	106	-30.2	0.10036	0.0386278
miRNA 3' -GGCGGGG-CGGGGCUGGGGUGG 5'
|| ||:| ||: :||||||
target 5' CCCACCUCAGCUAA-GCCCCACA 3'
>miR-2888	21	gi|152122163|gb|EV444890.1|EV444890	556	304	-34.8	0.010302	0.377961
miRNA 3' GGCGGGG---CGGGGCUGGGGUGG- 5'
|||:: |:| |||||||:|
target 5' -AGCCUUAGGGUCUAGACCCCAUCA 3'
>miR-2888	21	gi|152122139|gb|EV444866.1|EV444866	466	164	-26.3	0.322972	1.00372
miRNA 3' GGCGGGGCGGGGC--UGGGGUGG- 5'
||| | :| |||||:||
target 5' ---ACCCACAGUGGUACCCCGCCC 3'
>miR-2888	21	gi|152122138|gb|EV444865.1|EV444865	519	301	-33.2	0.018965	0.775917
miRNA 3' GGCGGGGCGGGGCUGGGGUGG- 5'
||| || |||||||||
target 5' -AGCCGAUCCAGGACCCCACCU 3'
>miR-2888	21	gi|152122118|gb|EV444845.1|EV444845	637	107	-31.3	0.060257	1.63664
miRNA 3' -GGCGGGGCGGGGC-UGGGGUGG- 5'
|: |||| : | :|||||||
target 5' ACUACCCCAUGCAGAGCCCCACCA 3'
>miR-2888	21	gi|152122112|gb|EV444839.1|EV444839	652	10	-41	0.000847	1.06627
miRNA 3' GGCGGGG-CGGGGCUGGGGUGG- 5'
||||| ||| : :|||||||
target 5' -AGCCCCGGCCGUAGCCCCACCU 3'
>miR-2888	21	gi|152122101|gb|EV444828.1|EV444828	459	116	-43.9	0.00011	0.450817
miRNA 3' GGCGGGG-CGGGGCUGGGGUGG- 5'
:||||| |: ||||||||:||
target 5' GUGCCCCAGUACCGACCCCGCCC 3'
>miR-2888	21	gi|152122090|gb|EV444817.1|EV444817	649	460	-24.8	0.687683	0.979141
miRNA 3' GGCGGGGCGGGGCUGGGGUGG 5'
|:|: |||:||||
target 5' ----ACUGUAAAGACUCCACA 3'
>miR-2888	21	gi|152122051|gb|EV444778.1|EV444778	731	92	-46.6	8.9e-05	1.90813
miRNA 3' GGCGGGGCGGGGCUGGGGUGG- 5'
||||||| |||||||:||
target 5' -GGCCCCGCAGCGACCCCGCCG 3'
>miR-2888	21	gi|152122037|gb|EV444764.1|EV444764	749	384	-35.9	0.010335	0.94679
miRNA 3' GGCGGGGCG--GGGCUGGGGUGG- 5'
||||| || :|||||||
target 5' --ACCCCGGGACCAAGCCCCACCA 3'
>miR-2888	21	gi|152122033|gb|EV444760.1|EV444760	684	4	-34.4	0.017259	0.509793
miRNA 3' GGCGGGGCGGGGCUGGGGUGG- 5'
||| |:|:|||||||
target 5' ----ACCGAGCUGGCCCCACCG 3'
>miR-2888	21	gi|152122028|gb|EV444755.1|EV444755	453	203	-20.3	0.997715	0.197356
miRNA 3' GGCGGGGCGG--GGCUGGGGUGG 5'
:|| | : | |||:||||
target 5' AUGCGGAGGUAACAGACUCCACA 3'
>miR-2888	21	gi|152122023|gb|EV444750.1|EV444750	688	415	-23.3	0.911303	1.59079
miRNA 3' GGCGGGGCGGGGCUGGGGUGG- 5'
::: | |||||||:|
target 5' ---AUUUUACA-GACCCCAUCU 3'
>miR-2888	21	gi|152122002|gb|EV444729.1|EV444729	617	250	-26.5	0.400333	0.676843
miRNA 3' -GGCGGGGCGGGGC--UGGGGUGG 5'
:|||:: :| | |:|||||
target 5' AUCGCUUGUUCUUGUAAUCCCACA 3'
>miR-2888	21	gi|152121992|gb|EV444719.1|EV444719	752	352	-40.5	0.001382	0.240587
miRNA 3' GGCGGGG--CGGGGCUGGGGUGG- 5'
|||||| ||| |||||:||
target 5' GCGCCCCAGGCCAGCACCCCGCCG 3'
>miR-2888	21	gi|152121963|gb|EV444690.1|EV444690	408	308	-24.9	0.467116	0.939252
miRNA 3' GGCGGGGCGGGGC-UGGGGUGG- 5'
|:| |||||:||
target 5' ---------ACUGUACCCCGCCA 3'
>miR-2888	21	gi|152121943|gb|EV444670.1|EV444670	587	416	-26.5	0.38133	0.222428
miRNA 3' -GG-CGGGGCGGGGCUGGGGUGG- 5'
|| | |: | : ||||||||:
target 5' UCCAGAACUACGUGGACCCCACUC 3'
>miR-2888	21	gi|152121938|gb|EV444665.1|EV444665	677	500	-34	0.020251	0.646674
miRNA 3' GGCGGGGCGGGGCUGGGGUGG- 5'
|| |::|:||||:||||
target 5' -AGCA--GUUCUGACCUCACCA 3'
>miR-2888	21	gi|152121929|gb|EV444656.1|EV444656	711	567	-32.6	0.040215	0.319701
miRNA 3' -GGCGGGGCGGGGCUGGGGUGG- 5'
:| :|: |||| ||||||||
target 5' UUCUUUCU-CCCC-ACCCCACCG 3'
>miR-2888	21	gi|152121904|gb|EV444631.1|EV444631	810	429	-19.6	0.999999	0.407033
miRNA 3' -GGCGGG-GCGGGGCUGGGGUGG 5'
|| |:| :| : |||:|||
target 5' ACCACUCAUGAGUA-ACCUCACA 3'
>miR-2888	21	gi|152121870|gb|EV444597.1|EV444597	838	253	-32.2	0.060344	0.39855
miRNA 3' GGCG-GGGCGGGGCUGGGGUGG- 5'
|| : |||| :|||||||
target 5' ACGAGUGCGCCAA-GCCCCACCU 3'
>miR-2888	21	gi|152121854|gb|EV444581.1|EV444581	654	99	-31.4	0.059913	1.53725
miRNA 3' GGCGGGGCGGGGC-UGGGGUGG- 5'
||:|:| :: | ||:|||||
target 5' -AGCUCUGGUUGGCACUCCACCU 3'
>miR-2888	21	gi|152121846|gb|EV444573.1|EV444573	393	6	-35.9	0.003352	0.0737936
miRNA 3' -GGCGGGGC-GGGGC--UGGGGUGG- 5'
|||||:: |||: ||||||:|
target 5' CCCGCCUUCUCCCUCACACCCCAUCU 3'
>miR-2888	21	gi|152121844|gb|EV444571.1|EV444571	718	140	-38.4	0.003206	1.03073
miRNA 3' GGCGGGGCGGGGCUGGGGUGG- 5'
| |:| ||:||:|||||||
target 5' ACUACUC-CCUCGGCCCCACCU 3'
>miR-2888	21	gi|152121836|gb|EV444563.1|EV444563	713	293	-40	0.001562	0.832513
miRNA 3' GGCGGGGCGGGGCUGGGGUGG- 5'
|||| |||| ||||||||
target 5' --ACCCCUCCCC-ACCCCACCA 3'
>miR-2888	21	gi|152121810|gb|EV444537.1|EV444537	782	48	-37.4	0.005761	0.202979
miRNA 3' GGCGGG-G-CGGGGCUGGGGUGG- 5'
||| | ||:|:||||||||:
target 5' -GGCCAACAGCUCUGACCCCACUG 3'
>miR-2888	21	gi|152121783|gb|EV444510.1|EV444510	735	660	-37	0.006183	0.648208
miRNA 3' GGCGGGGCGGGGCUGGGGUGG- 5'
|:||:|| |||||||||
target 5' -AGUCCUGCGAGGACCCCACCC 3'
>miR-2888	21	gi|152121780|gb|EV444507.1|EV444507	669	230	-35.6	0.009801	0.121513
miRNA 3' -GGCGGGGCGGGGCUGGGGUGG- 5'
|:| :|| |:|| :|||||||
target 5' GCUGGUCC-CUCCUGCCCCACCC 3'
>miR-2888	21	gi|152121769|gb|EV444496.1|EV444496	766	51	-42.4	0.000621	0.484232
miRNA 3' GGCGGGGCGGGG---CUGGGGUGG- 5'
||||| |||: |:|||||||
target 5' -GGCCCCUCCCUGUGGGCCCCACCC 3'
>miR-2888	21	gi|152121734|gb|EV444461.1|EV444461	869	53	-34.8	0.021028	1.5454
miRNA 3' -GGCGGGGCGGGGCUGGGGUGG- 5'
|| ||| || |:|||||||
target 5' UCCUCCCAGCA--GGCCCCACCC 3'
>miR-2888	21	gi|152121724|gb|EV444451.1|EV444451	879	140	-42.8	0.000678	0.291326
miRNA 3' -GGCGGGGC--GGGGCUGGGGUGG 5'
||||||| |||| :||||||
target 5' GCCGCCCCCAACCCC-GCCCCACG 3'
>miR-2888	21	gi|152121712|gb|EV444439.1|EV444439	705	385	-36.2	0.008201	0.71151
miRNA 3' -GGCGGGGCGGGGC-UGGGGUGG 5'
|| ||: ||:|:| :||||||
target 5' CCCACCUGGCUCUGUGCCCCACA 3'
>miR-2888	21	gi|152121706|gb|EV444433.1|EV444433	718	239	-30.7	0.09193	0.351735
miRNA 3' GGCGG-GGCGGGGCUGGGGUGG- 5'
|| |:|: |||||||:|
target 5' -GGCAGCUGUA--GACCCCAUCA 3'
>miR-2888	21	gi|152121687|gb|EV444414.1|EV444414	856	388	-28.3	0.294255	0.505724
miRNA 3' -GGCGGGG-CGGGGC-UGGGGUGG- 5'
|| :: |||:: |||||||:
target 5' ACCUAUUAGGCCUUCUACCCCACUC 3'
>miR-2888	21	gi|152121684|gb|EV444411.1|EV444411	758	527	-36.9	0.006803	0.235627
miRNA 3' GGCGGGGCGGGGCUGGGGUGG- 5'
|| ||||| :|||||||
target 5' -AGCGA-GCCCC-GCCCCACCA 3'
>miR-2888	21	gi|152121666|gb|EV444393.1|EV444393	836	662	-34.1	0.02678	0.00241199
miRNA 3' GGCGGGG--C---GGGGCUGGGGUGG- 5'
:|||| | |||: |||||:||
target 5' AUGCCCGGGGUGUCCCUCACCCCGCCC 3'
>miR-2888	21	gi|152121621|gb|EV444348.1|EV444348	555	461	-38.3	0.002105	0.60896
miRNA 3' GGCGGGGCGG--GGCUGGGGUGG- 5'
||:|||| || |||||:||
target 5' -GGCUCCGCAGGCC-ACCCCGCCC 3'
>miR-2888	21	gi|152121614|gb|EV444341.1|EV444341	841	199	-27.2	0.42295	1.78677
miRNA 3' GGCGGGGCGGGGCUGGGGUGG- 5'
:|:||: | |:||||||
target 5' --CUCUCGUGGCAAUCCCACCG 3'
>miR-2888	21	gi|152121613|gb|EV444340.1|EV444340	750	508	-42.9	0.000479	1.29389
miRNA 3' -GGCGGGGCGGG-GCUGGGGUGG- 5'
|:||||||: | | :|||||||
target 5' UCUGCCCCGUGCACAGCCCCACCA 3'
>miR-2888	21	gi|152121591|gb|EV444318.1|EV444318	721	448	-35.9	0.009711	0.753686
miRNA 3' -GGCGGGGCGGGGCUGGGGUGG 5'
|:|:||| ||: :||||||
target 5' ACUGUCCCACCUA-GCCCCACG 3'
>miR-2888	21	gi|152121587|gb|EV444314.1|EV444314	401	237	-33.8	0.009319	0.515873
miRNA 3' -GGCG-GGGCGGGGCUGGGGUGG- 5'
|:| || ||:|| |:||||||
target 5' UCUGAACCGGCUCC-AUCCCACCU 3'
>miR-2888	21	gi|152121583|gb|EV444310.1|EV444310	640	330	-29.8	0.115198	1.05911
miRNA 3' -GGCGGGGCGGGGC--UGGGGUGG- 5'
|| |:|::|:| |||||||:
target 5' UCCAAACUGUUCUGAAACCCCACUU 3'
>miR-2888	21	gi|152121553|gb|EV444280.1|EV444280	676	128	-43.1	0.000357	1.95216
miRNA 3' GGCGGGGCGGGG-CUGGGGUGG- 5'
||||| ||| ||||||:||
target 5' -AGCCCCACCCAGGACCCCGCCC 3'
>miR-2888	21	gi|152121502|gb|EV444229.1|EV444229	794	372	-31.2	0.085315	1.03191
miRNA 3' -GGCG-GGGCGGGGCUGGGGUGG- 5'
|| | |:: |: :|||||||||
target 5' ACCUCACUUUCUGUGACCCCACCC 3'
>miR-2888	21	gi|152121492|gb|EV444219.1|EV444219	714	429	-37.3	0.005158	0.203494
miRNA 3' GGCGGGG-CGGGGCUGGGGUGG- 5'
||| ||: ||||:|||||
target 5' -AGCCAGGGCUGCGACUCCACCG 3'
>miR-2888	21	gi|152121455|gb|EV444182.1|EV444182	686	614	-28.4	0.221954	1.66614
miRNA 3' -GGCGGGGCGGGGC--UGGGGUGG- 5'
|:| |: | | | |||||:||
target 5' GCUGGCUGGACAAGGUACCCCGCCA 3'
>miR-2888	21	gi|152121441|gb|EV444168.1|EV444168	741	316	-27.8	0.30338	1.85494
miRNA 3' -GGCGGGGCGGGGCUGGGGUGG- 5'
|:|: |: |: :|||||||
target 5' GCUGUGGAGUGCU-GCCCCACCA 3'
>miR-2888	21	gi|152121428|gb|EV444155.1|EV444155	790	496	-29.9	0.144761	2.0774
miRNA 3' -GGCGGGGCGGGGCUGGGGUGG- 5'
:| ||:: : |||||||:|
target 5' UUCACCUUCAUUUGACCCCAUCA 3'
>miR-2888	21	gi|152121405|gb|EV444132.1|EV444132	555	340	-31.2	0.051547	0.886058
miRNA 3' GGCGGGGC-GGGGCUGGGGUGG- 5'
|||:: ||:: |:||||||
target 5' -AGCCUUCACCUUCAUCCCACCA 3'
>miR-2888	21	gi|152121389|gb|EV444116.1|EV444116	762	489	-35.6	0.012115	1.83381
miRNA 3' GGCGGGGCGGGGCUGGGGUGG- 5'
|||| |:| | ||||||:|
target 5' -AGCCCGGUCGC-ACCCCAUCU 3'
>miR-2888	21	gi|152121377|gb|EV444104.1|EV444104	778	162	-21.8	0.99515	0.871865
miRNA 3' GGCGGGGCGGGGCUGGGGUGG- 5'
||||||||
target 5' ------------AACCCCACCA 3'
>miR-2888	21	gi|152121361|gb|EV444088.1|EV444088	701	40	-32.1	0.048906	0.113023
miRNA 3' GGCGGGGCGGGGCUGGGGUGG- 5'
: || :||||||||||
target 5' ----AUGGCAUCGACCCCACCG 3'
>miR-2888	21	gi|152121353|gb|EV444080.1|EV444080	737	451	-24.7	0.755193	0.548048
miRNA 3' GGCGGGGCGGGGCUGGGGUGG 5'
| |::|| | :||||||
target 5' GCACUUCGA-CAUGCCCCACG 3'
>miR-2888	21	gi|152121334|gb|EV444061.1|EV444061	740	351	-34.6	0.017894	0.0834718
miRNA 3' GGCGGGGCGGGGC--UGGGGUGG- 5'
|::|: |||| ||||||||
target 5' -GGUUCUCCCCCCACACCCCACCC 3'
>miR-2888	21	gi|152121316|gb|EV444043.1|EV444043	670	106	-35.3	0.011221	0.479523
miRNA 3' GGCGGGGC--GGGGCUGGGGUGG- 5'
|:||: |:|| :|||||||
target 5' -AGUCCUUUUCUCCAGCCCCACCU 3'
>miR-2888	21	gi|152121308|gb|EV444035.1|EV444035	775	505	-25.6	0.633433	0.360874
miRNA 3' GGCGGG-GCGGGGCUGGGGUGG 5'
|| :|: |:||||||
target 5' -GGCAGGUGUAGGGGCCCCACG 3'
>miR-2888	21	gi|152121306|gb|EV444033.1|EV444033	849	774	-41.3	0.001218	0.541038
miRNA 3' GGCGGGGCGGGGCUGGGGUGG- 5'
|:||:|| ||:|||||||
target 5' -AGUCCUGCA-CGGCCCCACCA 3'
>miR-2888	21	gi|152121304|gb|EV444031.1|EV444031	401	101	-23.9	0.626612	0.536896
miRNA 3' -GGCGGGG--CGGGGCUGGGGUGG- 5'
|:| || | : ||||||||
target 5' ACUGGCCAGAGGGGU-ACCCCACCC 3'
>miR-2888	21	gi|152121284|gb|EV444011.1|EV444011	820	615	-27.2	0.413292	0.818072
miRNA 3' GGCGGGGCGGGG-CUGGGGUGG- 5'
|: ||: ||:||||||
target 5' -AGUGA-GCUAGGGAUCCCACCU 3'
>miR-2888	21	gi|152121275|gb|EV444002.1|EV444002	802	250	-34	0.026267	0.484011
miRNA 3' -GGCGGGGCGGGGCUGGGGUGG- 5'
:| ||| ||:: ||||||||
target 5' CUCUACCCACCUUCACCCCACCC 3'
>miR-2888	21	gi|152121261|gb|EV443988.1|EV443988	711	211	-38	0.00376	0.645237
miRNA 3' GGCGGG--GCGGGGCUGGGGUGG- 5'
||| | :||:|:|||||||
target 5' -AGCCACACCUCCUGGCCCCACCC 3'
>miR-2888	21	gi|152121256|gb|EV443983.1|EV443983	776	221	-40.3	0.001598	0.223083
miRNA 3' -GGCGGGGCGGGG--CUGGGGUGG- 5'
||||:|| :||: ||:||||||
target 5' UCCGCUCCAUCCUGGGAUCCCACCG 3'
>miR-2888	21	gi|152121254|gb|EV443981.1|EV443981	810	636	-27	0.4363	1.54595
miRNA 3' -GGCGGGGCGGGGCUGGGGUGG- 5'
|| :| || | :|||||||
target 5' ACCAUCACGAACA-GCCCCACCA 3'
>miR-2888	21	gi|152121246|gb|EV443973.1|EV443973	555	366	-25.5	0.50532	1.03821
miRNA 3' GGCGGGGCGGGGCUGGGGUGG- 5'
|||||||||
target 5' -----------GGACCCCACCG 3'
>miR-2888	21	gi|152121236|gb|EV443963.1|EV443963	611	483	-31.8	0.0456	0.0993072
miRNA 3' GGCGGGGCG---GGGCUGGGGUGG- 5'
|||| |: : |||:|||||
target 5' -GGCCCAGUGGUUAAGACUCCACCU 3'
>miR-2888	21	gi|152121218|gb|EV443945.1|EV443945	776	325	-26.8	0.447879	1.10142
miRNA 3' GGCGGGGCGGGGCUGGGGUGG 5'
| ||: |:| ||||||:
target 5' ACUCCUGGUCAC-ACCCCAUG 3'
>miR-2888	21	gi|152121194|gb|EV443921.1|EV443921	643	168	-35.6	0.009178	0.300814
miRNA 3' -GGC--GGGGCGGGGCUGGGGUGG- 5'
|:| |||:||: ||||:||||
target 5' ACUGAUCCCUGCUGGGACCUCACCC 3'
>miR-2888	21	gi|152121171|gb|EV443898.1|EV443898	754	203	-29	0.195928	0.457046
miRNA 3' GGCGG-GGCGGGGC-UGGGGUGG- 5'
:|: ::|||| |||:||||
target 5' AUGUGGUUGCCCAUCACCUCACCC 3'
>miR-2888	21	gi|152121153|gb|EV443880.1|EV443880	690	249	-31.3	0.067466	0.387792
miRNA 3' GGCGGGGCGGGGC-UGGGGUGG- 5'
:|| | |||: ||||||||
target 5' UUGCAACUCCCUAUACCCCACCC 3'
>miR-2888	21	gi|152121132|gb|EV443859.1|EV443859	582	365	-35	0.010163	1.08788
miRNA 3' GGCGGGGCGGGGCUGGGGUGG 5'
::|:||: |:||||||
target 5' --CUUCUGCUUUGGCCCCACG 3'
>miR-2888	21	gi|152121115|gb|EV443842.1|EV443842	815	495	-34.5	0.021695	0.505057
miRNA 3' -GGCGGGGCGGGGCUGGGGUGG- 5'
|:|| |||:| ||||||:|
target 5' GCUGCA--GCCUCCACCCCAUCU 3'
>miR-2888	21	gi|152121094|gb|EV443821.1|EV443821	859	819	-42	0.000919	1.16357
miRNA 3' -GGCGGGGCGGGGCUGGGGUGG 5'
|| ||:| ||||||||||:|
target 5' CCCACCUC-CCCCGACCCCGCA 3'
>miR-2888	21	gi|152121092|gb|EV443819.1|EV443819	790	509	-37.2	0.006394	1.26866
miRNA 3' GGCG--GGGCGGGGCUGGGGUGG- 5'
| ||| |||| |||||:||
target 5' -AGACACCCACCCC-ACCCCGCCA 3'
>miR-2888	21	gi|152121091|gb|EV443818.1|EV443818	728	446	-35.9	0.009866	0.347114
miRNA 3' GGCGGGGCGGGGCUGGGGUGG 5'
|:| ||||| :||||||
target 5' -GGUCA-GCCCCCGCCCCACG 3'
>miR-2888	21	gi|152121083|gb|EV443810.1|EV443810	814	71	-32	0.063062	1.2309
miRNA 3' -GGCGGGGCGGGGCUGGGGUGG 5'
||| |:| : ||||||||:
target 5' UCCGACUCUUUGCGACCCCAUG 3'
>miR-2888	21	gi|152121080|gb|EV443807.1|EV443807	740	505	-34.5	0.018693	0.505057
miRNA 3' -GGCGGGGCGGGGCUGGGGUGG- 5'
|:|| |||:| ||||||:|
target 5' GCUGCA--GCCUCCACCCCAUCU 3'
>miR-2888	21	gi|152121054|gb|EV443781.1|EV443781	765	654	-34.9	0.01654	0.0378646
miRNA 3' GGCGGGGCGGGG-CUGGGGUGG- 5'
|| ||| |||||||||
target 5' --UCCUAGCCAAGGACCCCACCA 3'
>miR-2888	21	gi|152121050|gb|EV443777.1|EV443777	815	414	-23.3	0.944946	1.59079
miRNA 3' GGCGGGGCGGGGCUGGGGUGG- 5'
::: | |||||||:|
target 5' ---AUUUUACA-GACCCCAUCU 3'
>miR-2888	21	gi|152121021|gb|EV443748.1|EV443748	815	180	-20	0.999995	0.407033
miRNA 3' -GGCGGG-GCGGGGCUGGGGUGG 5'
|| |:| :| : |||:|||
target 5' ACCACUCAUGAAUA-ACCUCACA 3'
>miR-2888	21	gi|152121017|gb|EV443744.1|EV443744	781	159	-25.3	0.684865	1.47787
miRNA 3' GGCGGGGCGGGGCUGGGGUGG- 5'
||: | :| ||:|||||
target 5' -AGCUGGGGUCA-ACUCCACCU 3'
>miR-2888	21	gi|152121014|gb|EV443741.1|EV443741	677	228	-37.9	0.003607	1.472
miRNA 3' GGCGGGGCGGGGCUGGGGUGG- 5'
||| :| || ||||||:||
target 5' -GGCCGUG-CCGGACCCCGCCC 3'
>miR-2888	21	gi|152121013|gb|EV443740.1|EV443740	776	628	-28.3	0.264929	0.463402
miRNA 3' GGCGGGGCGGGGCUGGGGUGG- 5'
|| || || |||:||||
target 5' -AGCA--GCACCAACCUCACCU 3'
>miR-2888	21	gi|152121002|gb|EV443729.1|EV443729	662	483	-32.7	0.034627	1.36549
miRNA 3' GGCGGGGCGGGGC-UGGGGUGG- 5'
|:|:||| | ||||||:|
target 5' --ACUCUGCCAUGAACCCCAUCA 3'
>miR-2888	21	gi|152121000|gb|EV443727.1|EV443727	564	337	-24	0.757534	0.975544
miRNA 3' GGCGGGGCGGGGCUGGGGUGG- 5'
::||||||||:
target 5' ---------AUUGACCCCACUU 3'
>miR-2888	21	gi|152120929|gb|EV443656.1|EV443656	567	242	-40.2	0.000927	1.25148
miRNA 3' -GGCGGGGC-GGGGCUGGGGUGG- 5'
|| |||| |||| ||||||||
target 5' CCCACCCCCACCCCAACCCCACCC 3'
>miR-2888	21	gi|152120916|gb|EV443643.1|EV443643	901	110	-46.6	0.000138	1.90813
miRNA 3' GGCGGGGCGGGGCUGGGGUGG- 5'
||||||| |||||||:||
target 5' -GGCCCCGCAGCGACCCCGCCG 3'
>miR-2888	21	gi|152120894|gb|EV443621.1|EV443621	779	328	-29.6	0.160543	0.100275
miRNA 3' GGCGGGGCGGGGCUGGGGUGG- 5'
|||:: |||||:||
target 5' ------AGCCUUCACCCCGCCC 3'
>miR-2888	21	gi|152120892|gb|EV443619.1|EV443619	726	143	-37.3	0.005307	1.51525
miRNA 3' GGCGGGGCGGGGCUGGGGUGG- 5'
| ||| |||| ||||||||
target 5' -AGACCCACCCC-ACCCCACCU 3'
>miR-2888	21	gi|152120884|gb|EV443611.1|EV443611	263	193	-40.6	0.00015	1.59122
miRNA 3' -GGCGGGGCGGGGC-UGGGGUGG- 5'
|||| | ||||| :|||||||
target 5' GCCGCAGCUCCCCGAGCCCCACCA 3'
>miR-2888	21	gi|152120878|gb|EV443605.1|EV443605	844	90	-30.6	0.118409	0.815696
miRNA 3' GGCGGGGCGGGGCUGGGGUGG 5'
|| |:||| | |||||:|
target 5' GCGGCUCGCA-C-ACCCCGCG 3'
>miR-2888	21	gi|152120849|gb|EV443576.1|EV443576	756	229	-32.1	0.05449	0.113023
miRNA 3' GGCGGGGCGGGGCUGGGGUGG- 5'
: || :||||||||||
target 5' ----AUGGCAUCGACCCCACCG 3'
>miR-2888	21	gi|152120831|gb|EV443558.1|EV443558	830	530	-41.4	0.001119	2.34742
miRNA 3' GGCGGGGCGGGGCUGGGGUGG- 5'
|| ||| |||| :|||||||
target 5' GCGGCCCACCCCCGCCCCACCC 3'
>miR-2888	21	gi|152120811|gb|EV443538.1|EV443538	635	450	-19.9	0.999962	0.811018
miRNA 3' GGCGGGGCGGGGCUGGGGUGG 5'
|||||:||
target 5' -----------GGACCCUACG 3'
>miR-2888	21	gi|152120783|gb|EV443510.1|EV443510	656	61	-24.1	0.800139	0.756656
miRNA 3' GGCGGGG--CGGGGC-UGGGGUGG- 5'
:|: || | ||:|||||
target 5' --UUCUACAGCAGAGGACUCCACCA 3'
>miR-2888	21	gi|152120776|gb|EV443503.1|EV443503	700	148	-31.4	0.065953	1.53725
miRNA 3' GGCGGGGCGGGGC-UGGGGUGG- 5'
||:|:| :: | ||:|||||
target 5' -AGCUCUGGUUGGCACUCCACCU 3'
>miR-2888	21	gi|152120771|gb|EV443498.1|EV443498	582	502	-47.4	3.8e-05	2.3217
miRNA 3' GGCGGGGCGGGGCUGGGGUGG- 5'
|||| |||| |:|||||||
target 5' -GGCCCGGCCCGGGCCCCACCC 3'
>miR-2888	21	gi|152120764|gb|EV443491.1|EV443491	743	611	-25.5	0.6316	0.389981
miRNA 3' -GGCGGGGCGGGGCUGGGGUGG 5'
:||: | || | ||||||:
target 5' AUCGUACGGCGGCAACCCCAUG 3'
>miR-2888	21	gi|152120740|gb|EV443467.1|EV443467	648	329	-32.7	0.033531	0.104184
miRNA 3' GGCGGGGCGGGGCUGGGGUGG 5'
||| |:| |||||||:
target 5' -GGCCAAGUCA-GACCCCAUG 3'
>miR-2888	21	gi|152120731|gb|EV443458.1|EV443458	610	42	-28.2	0.209264	0.183694
miRNA 3' GGCG---GGGCGGGGCUGGGGUGG- 5'
:|| : |:|:: |:||||||
target 5' GUGCAUUUUUGUCUU-AUCCCACCU 3'
>miR-2888	21	gi|152120715|gb|EV443442.1|EV443442	675	231	-45.3	0.000134	0.515371
miRNA 3' GGCGGGGCGG-GGCUGGGGUGG- 5'
||||:||| || :|||||||
target 5' -GGCCCUGCCGCCAGCCCCACCA 3'
>miR-2888	21	gi|152120702|gb|EV443429.1|EV443429	637	227	-24.7	0.696022	0.920795
miRNA 3' GGCGGGGCGGGGCUGGGGUGG 5'
:|: ::| | :||||||
target 5' UUGUGUUGAACA-GCCCCACA 3'
>miR-2888	21	gi|152120695|gb|EV443422.1|EV443422	592	220	-25.9	0.47068	0.271818
miRNA 3' -GGCGGGGCGGGGCUGGGGUGG 5'
|||| |: :|: ||||:||
target 5' GCCGCACUUUCU--ACCCUACA 3'
>miR-2888	21	gi|152120668|gb|EV443395.1|EV443395	578	333	-23.3	0.864692	1.59079
miRNA 3' GGCGGGGCGGGGCUGGGGUGG- 5'
::: | |||||||:|
target 5' ---AUUUUACA-GACCCCAUCU 3'
>miR-2888	21	gi|152120661|gb|EV443388.1|EV443388	646	136	-35.2	0.011049	1.06996
miRNA 3' GGCGGGGCGGGGCUGGGGUGG- 5'
|| : || :||||||||||
target 5' -AGCAUGGCAUCGACCCCACCG 3'
>miR-2888	21	gi|152120648|gb|EV443375.1|EV443375	706	92	-30.3	0.106316	0.51442
miRNA 3' GGCGGGGCGGG---GC-UGGGGUGG- 5'
| |:|:|::| :| ||||||||
target 5' ACACUCUGUUCAGGUGCACCCCACCC 3'
>miR-2888	21	gi|152120635|gb|EV443362.1|EV443362	624	540	-27.2	0.315421	0.0749426
miRNA 3' GGCG-GGGCGGGGCUGGGGUGG- 5'
|| :| ||::: |:||||||
target 5' -AGCAUCAGCUUU-AUCCCACCA 3'
>miR-2888	21	gi|152120606|gb|EV443333.1|EV443333	642	461	-38.3	0.002747	0.60896
miRNA 3' GGCGGGGCGG--GGCUGGGGUGG- 5'
||:|||| || |||||:||
target 5' -GGCUCCGCAGGCC-ACCCCGCCC 3'
>miR-2888	21	gi|152120578|gb|EV443305.1|EV443305	637	584	-42.8	0.000362	1.04602
miRNA 3' -GGCGGGGCGGGGCUGGGGUGG 5'
|| |||||||:| |||||||
target 5' CCCACCCCGCCUCCACCCCACG 3'
>miR-2888	21	gi|152120555|gb|EV443282.1|EV443282	633	176	-20	0.999938	0.407033
miRNA 3' -GGCGGG-GCGGGGCUGGGGUGG 5'
|| |:| :| : |||:|||
target 5' ACCACUCAUGAAUA-ACCUCACA 3'
>miR-2888	21	gi|152120550|gb|EV443277.1|EV443277	652	56	-37.3	0.004409	0.203494
miRNA 3' GGCGGGG-CGGGGCUGGGGUGG- 5'
||| ||: ||||:|||||
target 5' -AGCCAGGGCUGCGACUCCACCG 3'
>miR-2888	21	gi|152120534|gb|EV443261.1|EV443261	797	340	-25.3	0.693258	0.353271
miRNA 3' -GGCGGGGCG-GGGC-UGGGGUGG 5'
|| ||| | : :| |||||||
target 5' GCCACCCAGAAUGUGAACCCCACA 3'
>miR-2888	21	gi|152120527|gb|EV443254.1|EV443254	511	262	-35.3	0.007109	0.438917
miRNA 3' GGCGGGGCGGGGCUGGGGUGG- 5'
|:||| ||: :|||||||
target 5' -GGUCCCUCCU--GCCCCACCC 3'
>miR-2888	21	gi|152120495|gb|EV443222.1|EV443222	623	595	-41.6	0.000593	1.15679
miRNA 3' GGCGGGGCGGGGC--UGGGGUGG- 5'
|||||| |||| ||||||:|
target 5' GCGCCCCACCCCACCACCCCAUCC 3'
>miR-2888	21	gi|152120480|gb|EV443207.1|EV443207	715	290	-27.1	0.375444	0.542572
miRNA 3' GGCGGGGCGGGGCUGGGGUGG- 5'
|:: |:| ||||||||
target 5' -AGUUGAGUC---ACCCCACCU 3'
>miR-2888	21	gi|152120455|gb|EV443182.1|EV443182	634	319	-32.7	0.032442	0.104184
miRNA 3' GGCGGGGCGGGGCUGGGGUGG 5'
||| |:| |||||||:
target 5' -GGCCAAGUCA-GACCCCAUG 3'
>miR-2888	21	gi|152120450|gb|EV443177.1|EV443177	619	496	-30.7	0.075014	0.315224
miRNA 3' GGCGGGGCGGGGCUGGGGUGG 5'
:|:|| |: ||||||||
target 5' AUGUCCAGUGA-GACCCCACA 3'
>miR-2888	21	gi|152120408|gb|EV443135.1|EV443135	655	305	-48.7	2.8e-05	1.22172
miRNA 3' -GGCGGGGCGGGG--CUGGGGUGG 5'
|||||||||:| ||||||:|
target 5' CCCGCCCCGCUCACAGACCCCGCA 3'
>miR-2888	21	gi|152120392|gb|EV443119.1|EV443119	591	156	-36.1	0.006362	0.563576
miRNA 3' -GGCG-GGGCGGGGC---UGGGGUGG- 5'
||| ||||| | | ||||||||
target 5' GCCGGACCCGCACGGGGGACCCCACCC 3'
>miR-2888	21	gi|152120383|gb|EV443110.1|EV443110	560	345	-31.2	0.052232	0.886058
miRNA 3' GGCGGGGC-GGGGCUGGGGUGG- 5'
|||:: ||:: |:||||||
target 5' -AGCCUUCACCUUCAUCCCACCA 3'
>miR-2888	21	gi|152120373|gb|EV443100.1|EV443100	597	1	-41	0.000714	0.135269
miRNA 3' -GGCGGGGCGGGGC--UGGGGUGG- 5'
|:||:|| |||| ||||||||
target 5' GCUGCUCCUCCCCAUCACCCCACCC 3'
>miR-2888	21	gi|152120370|gb|EV443097.1|EV443097	709	530	-42.3	0.000559	1.25519
miRNA 3' GGCGGGGC--GGGGCUGGGGUGG- 5'
||||| |||| :|||||||
target 5' -GGCCCCAUUCCCCAGCCCCACCC 3'
>miR-2888	21	gi|152120363|gb|EV443090.1|EV443090	632	163	-19.3	0.999998	0.768474
miRNA 3' GGCGGGGCGGGGC--UGGGGUGG- 5'
:: |: | |:||||||
target 5' --UUUUAGUA--GAAAUCCCACCU 3'
>miR-2888	21	gi|152120361|gb|EV443088.1|EV443088	773	2	-29.7	0.152758	0.628508
miRNA 3' -GGCGGGGCGGGGCUGGGGUGG 5'
||||||: : |||:|||
target 5' GCCGCCCUUUUNAUACCUCACA 3'
>miR-2888	21	gi|152120335|gb|EV443062.1|EV443062	513	361	-28.3	0.162273	0.505724
miRNA 3' -GGCGGGG-CGGGGC-UGGGGUGG- 5'
|| :: |||:: |||||||:
target 5' ACCUAUUAGGCCUUCUACCCCACUC 3'
>miR-2888	21	gi|152120306|gb|EV443033.1|EV443033	715	614	-44.4	0.000225	1.68335
miRNA 3' -GGCGGGGCGGGGCUGGGGUGG- 5'
:| |||||||| |||||:||
target 5' CUCUACCCGCCCCAACCCCGCCC 3'
>miR-2888	21	gi|152120295|gb|EV443022.1|EV443022	846	156	-42.8	0.000631	0.291326
miRNA 3' -GGCGGGGC--GGGGCUGGGGUGG 5'
||||||| |||| :||||||
target 5' GCCGCCCCCAACCCC-GCCCCACG 3'
>miR-2888	21	gi|152120279|gb|EV443006.1|EV443006	687	530	-36.9	0.005763	0.235627
miRNA 3' GGCGGGGCGGGGCUGGGGUGG- 5'
|| ||||| :|||||||
target 5' -AGCGA-GCCCC-GCCCCACCA 3'
>miR-2888	21	gi|152120260|gb|EV442987.1|EV442987	839	410	-32.7	0.048928	0.104184
miRNA 3' GGCGGGGCGGGGCUGGGGUGG 5'
||| |:| |||||||:
target 5' -GGCCAAGUCA-GACCCCAUG 3'
>miR-2888	21	gi|152120251|gb|EV442978.1|EV442978	730	87	-30.3	0.111087	0.51442
miRNA 3' GGCGGGGCGGG---GC-UGGGGUGG- 5'
| |:|:|::| :| ||||||||
target 5' ACACUCUGUUCAGGUGCACCCCACCC 3'
>miR-2888	21	gi|152120224|gb|EV442951.1|EV442951	797	757	-33.3	0.035169	0.340891
miRNA 3' GGCGGGG--CGGGGC-UGGGGUGG- 5'
:|||| |: ::| |||||||:
target 5' AUGCCCACUGUGUUGUACCCCACUC 3'
>miR-2888	21	gi|152120210|gb|EV442937.1|EV442937	750	577	-40.2	0.00157	0.252734
miRNA 3' GGCGGGGC-GGG-GCUGGGGUGG- 5'
:||||| ||| | :|||||||
target 5' UUGCCCCCACCCACAGCCCCACCA 3'
>miR-2888	21	gi|152120208|gb|EV442935.1|EV442935	850	397	-35.7	0.0138	0.0864923
miRNA 3' -GGCGG-GGCGGGGCUGGGGUGG 5'
|:|| | |||: |:||||||
target 5' CCUGCAGCAGCCUGGGCCCCACA 3'
>miR-2888	21	gi|152120198|gb|EV442925.1|EV442925	746	549	-38	0.004087	0.213426
miRNA 3' GGCGGGGCGGGGCUGGGGUGG- 5'
||:|||| :|||||||
target 5' ---ACCUGCCCA-GCCCCACCC 3'
>miR-2888	21	gi|152120171|gb|EV442898.1|EV442898	827	185	-31.5	0.0795	1.42958
miRNA 3' GGCGGGGCGGGG--CUGGGGUGG- 5'
| |:|| :| |:|||||||
target 5' GCUCUCCUUUCAGGGGCCCCACCA 3'
>miR-2888	21	gi|152120160|gb|EV442887.1|EV442887	669	186	-46.6	7.4e-05	1.90813
miRNA 3' GGCGGGGCGGGGCUGGGGUGG- 5'
||||||| |||||||:||
target 5' -GGCCCCGCAGCGACCCCGCCG 3'
>miR-2888	21	gi|152120157|gb|EV442884.1|EV442884	729	500	-29.9	0.130828	2.0774
miRNA 3' -GGCGGGGCGGGGCUGGGGUGG- 5'
:| ||:: : |||||||:|
target 5' UUCACCUUCAUUUGACCCCAUCA 3'
>miR-2888	21	gi|152120151|gb|EV442878.1|EV442878	608	474	-36.8	0.00488	0.150147
miRNA 3' -GGCGGGG--CGGGGCUGGGGUGG 5'
|| ||| ||||| |||:|||
target 5' UCCUCCCAAAGCCCCCACCUCACG 3'
>miR-2888	21	gi|152120150|gb|EV442877.1|EV442877	703	420	-26.3	0.481491	1.03392
miRNA 3' GGCGGGGCGGGGCUGGGGUGG- 5'
|:| :|: : ||||:|||
target 5' -AGUCGUGUA-UUACCCUACCA 3'
>miR-2888	21	gi|152120145|gb|EV442872.1|EV442872	762	463	-27.9	0.301228	0.28157
miRNA 3' GGCGGGGCGGGGC--UGGGGUGG 5'
:|:|| |:|: ||||||:
target 5' AUGUCCAACUCUACUACCCCAUG 3'
>miR-2888	21	gi|152120118|gb|EV442845.1|EV442845	731	502	-29.9	0.131285	2.0774
miRNA 3' -GGCGGGGCGGGGCUGGGGUGG- 5'
:| ||:: : |||||||:|
target 5' UUCACCUUCAUUUGACCCCAUCA 3'
>miR-2888	21	gi|152120102|gb|EV442829.1|EV442829	689	291	-28.2	0.241066	0.183694
miRNA 3' GGCG---GGGCGGGGCUGGGGUGG- 5'
:|| : |:|:: |:||||||
target 5' GUGCAUUUUUGUCUU-AUCCCACCU 3'
>miR-2888	21	gi|152120073|gb|EV442800.1|EV442800	806	771	-28.8	0.2287	0.894916
miRNA 3' GGCGGGG--CGGGGCUGGGGUGG- 5'
| || |:|| ||||||:|
target 5' -GGACCACAGUCCA-ACCCCAUCC 3'
>miR-2888	21	gi|152120070|gb|EV442797.1|EV442797	802	479	-29	0.210558	1.936
miRNA 3' GGCGGGGCGGGGCUGGGGUGG 5'
:| || |: ||||||:|
target 5' GUGGCCGGUGGGGACCCCGCA 3'
>miR-2888	21	gi|152120028|gb|EV442755.1|EV442755	758	310	-31.2	0.080135	0.021645
miRNA 3' -GGCGG-GGCGGGGCUGGGGUGG- 5'
||| | ||:| |||:||||
target 5' UCCGAGACGGCUCAUACCUCACCC 3'
>miR-2888	21	gi|152120009|gb|EV442736.1|EV442736	646	337	-26.1	0.476687	1.41859
miRNA 3' -GGCGGGGCGGGGCUGGGGUGG 5'
||| |:| : | ||||||:
target 5' UCCGACUCUUUGCAACCCCAUG 3'
>miR-2888	21	gi|152120003|gb|EV442730.1|EV442730	765	99	-30.2	0.123005	0.0386278
miRNA 3' -GGCGGGG-CGGGGCUGGGGUGG 5'
|| ||:| ||: :||||||
target 5' CCCACCUCAGCUAA-GCCCCACA 3'
>miR-2888	21	gi|152119997|gb|EV442724.1|EV442724	772	579	-42.8	0.000529	1.04602
miRNA 3' -GGCGGGGCGGGGCUGGGGUGG 5'
|| |||||||:| |||||||
target 5' CCCACCCCGCCUCCACCCCACG 3'
>miR-2888	21	gi|152119983|gb|EV442710.1|EV442710	801	149	-33	0.040288	2.40112
miRNA 3' GGCGGGGCGGGGCUGGGGUGG- 5'
| | :|| : |:|||||||
target 5' -AGACGUGCGUGGGCCCCACCA 3'
>miR-2888	21	gi|152119917|gb|EV442644.1|EV442644	378	148	-36.8	0.002036	0.401921
miRNA 3' -GGCGG-GGCGGGGCUGGGGUGG- 5'
|:||| | | |:| ||||||||
target 5' CCUGCCGCGGGCUCAACCCCACCU 3'
>miR-2888	21	gi|152119899|gb|EV442626.1|EV442626	873	51	-31.4	0.08908	0.320804
miRNA 3' GGCGGGGCGGGGCUGGGGUGG- 5'
:|:| |||| |||:||||
target 5' --UUCUC-CCCC-ACCUCACCU 3'
>miR-2888	21	gi|152119893|gb|EV442620.1|EV442620	866	644	-39	0.003418	1.30489
miRNA 3' -GGCGGGGCGGG-GCUGGGGUGG- 5'
|:| ||||| :|:|||||||
target 5' UCUGGACCGCCAGUGGCCCCACCA 3'
>miR-2888	21	gi|152119890|gb|EV442617.1|EV442617	725	496	-29.9	0.129912	2.0774
miRNA 3' -GGCGGGGCGGGGCUGGGGUGG- 5'
:| ||:: : |||||||:|
target 5' UUCACCUUCAUUUGACCCCAUCA 3'
>miR-2888	21	gi|152119855|gb|EV442582.1|EV442582	656	33	-29.6	0.129346	0.61259
miRNA 3' GGCGGGGCGGGGCUGGGGUGG- 5'
:| ||: ||| ||||||:|
target 5' UUGACCU-CCCA-ACCCCAUCA 3'
>miR-2888	21	gi|152119790|gb|EV442517.1|EV442517	750	522	-18.8	1	1.85475
miRNA 3' GGCGGGGCGGGGCUGGGGUGG- 5'
||:|||||
target 5' ------------AACUCCACCA 3'
>miR-2888	21	gi|152119788|gb|EV442515.1|EV442515	785	614	-28.4	0.258423	1.66614
miRNA 3' -GGCGGGGCGGGGC--UGGGGUGG- 5'
|:| |: | | | |||||:||
target 5' GCUGGCUGGACAAGGUACCCCGCCA 3'
>miR-2888	21	gi|152119774|gb|EV442501.1|EV442501	782	401	-29.9	0.142937	2.0774
miRNA 3' -GGCGGGGCGGGGCUGGGGUGG- 5'
:| ||:: : |||||||:|
target 5' UUCACCUUCAUUUGACCCCAUCA 3'
>miR-2888	21	gi|152119751|gb|EV442478.1|EV442478	716	39	-29.6	0.144605	0.61259
miRNA 3' GGCGGGGCGGGGCUGGGGUGG- 5'
:| ||: ||| ||||||:|
target 5' UUGACCU-CCCA-ACCCCAUCA 3'
>miR-2888	21	gi|152119744|gb|EV442471.1|EV442471	793	669	-26.6	0.485974	0.082757
miRNA 3' -GGCGGGGCGGG-GC-UGGGGUGG 5'
|||: : || :| ||:||||
target 5' GCCGUGUGGCAGGUGAACUCCACG 3'
>miR-2888	21	gi|152119735|gb|EV442462.1|EV442462	649	409	-28.6	0.192069	1.10678
miRNA 3' GGCGGGGCGGGGC---UGGGGUGG- 5'
| |:|:|: | ||||||:|
target 5' -AGAACUGUCUGGAUUACCCCAUCA 3'
>miR-2888	21	gi|152119723|gb|EV442450.1|EV442450	701	172	-25.4	0.622855	0.239194
miRNA 3' GGCGGGGCGGGGCUGGGGUGG- 5'
::|| |||||:||
target 5' -------AUUCC-ACCCCGCCG 3'
>miR-2888	21	gi|152119722|gb|EV442449.1|EV442449	710	300	-30	0.121352	0.712027
miRNA 3' -GGCGGGG-CGGGGCUGGGGUGG- 5'
|| || | ::|||||||||
target 5' CCCAACCAGGGGUUGACCCCACCU 3'
>miR-2888	21	gi|152119666|gb|EV442393.1|EV442393	700	334	-28.2	0.245422	0.44431
miRNA 3' GGCGGGGCGGGGCUGGGGUGG 5'
|| |:||: ||:||||
target 5' -AGCGCUGCUA--ACUCCACA 3'
>miR-2888	21	gi|152119656|gb|EV442383.1|EV442383	661	208	-35.2	0.011473	0.755144
miRNA 3' GGCGGGGCGGGGCUGGGGUGG 5'
||:| |:| ||||||||:
target 5' -GGCUCAGUCGCGACCCCAUG 3'
>miR-2888	21	gi|152119644|gb|EV442371.1|EV442371	626	582	-29.4	0.13233	0.87729
miRNA 3' GGCGGGGCGGGGC--UGGGGUGG- 5'
| :|:||:: | |||:||||
target 5' -GGGUCUGCUUGGGAACCUCACCC 3'
>miR-2888	21	gi|152119617|gb|EV442344.1|EV442344	530	79	-40.8	0.000618	0.671261
miRNA 3' GGCGGGGCGGGGCUGGGGUGG- 5'
|:|| :||||:|||||||
target 5' -GGUCCA-UCCCGGCCCCACCU 3'
>miR-2888	21	gi|152119608|gb|EV442335.1|EV442335	784	626	-35.9	0.011127	0.288659
miRNA 3' -GGCGGGGCGGGGC-UGGGGUGG 5'
|:|:|||| :| :||||||
target 5' GCUGUCCCGGUCAAUGCCCCACA 3'
>miR-2888	21	gi|152119601|gb|EV442328.1|EV442328	608	400	-38	0.002848	0.244444
miRNA 3' GGCGGGGCGGGGCUGGGGUGG 5'
||||:|::|| ||||||:
target 5' -GGCCCUGUUCC-ACCCCAUA 3'
>miR-2888	21	gi|152119600|gb|EV442327.1|EV442327	837	325	-41	0.001352	0.487464
miRNA 3' GGCGGGGCGGGGCUGGGGUGG- 5'
|||||:|: |||||||||
target 5' ACGCCCUGUG--GACCCCACCA 3'
>miR-2888	21	gi|152119546|gb|EV442273.1|EV442273	781	203	-31.5	0.073556	0.35639
miRNA 3' -GGCGG-GGCGGGGCUGGGGUGG- 5'
|:|: :| :||| :|||||||
target 5' ACUGUGAUCAUCCC-GCCCCACCU 3'
>miR-2888	21	gi|152119543|gb|EV442270.1|EV442270	799	613	-25.5	0.662416	0.389981
miRNA 3' -GGCGGGGCGGGGCUGGGGUGG 5'
:||: | || | ||||||:
target 5' AUCGUACGGCGGCAACCCCAUG 3'
>miR-2888	21	gi|152119533|gb|EV442260.1|EV442260	805	310	-40.2	0.001785	1.25148
miRNA 3' -GGCGGGGC-GGGGCUGGGGUGG- 5'
|| |||| |||| ||||||||
target 5' CCCACCCCCACCCCAACCCCACCC 3'
>miR-2888	21	gi|152119517|gb|EV442244.1|EV442244	160	86	-23.5	0.288552	0.701267
miRNA 3' GGCGGGGCG--GGGCUGGGGUGG 5'
|| | |:| ||||||:
target 5' -AGCACAGAAUCUCAACCCCAUG 3'
>miR-2888	21	gi|152119514|gb|EV442241.1|EV442241	769	480	-27.5	0.35089	1.46751
miRNA 3' GGCGGGGCGGGGC-UGGGGUGG- 5'
| ||| |: : |||||||:
target 5' ACUCCCAGUUUUCUACCCCACUG 3'
>miR-2888	21	gi|152119471|gb|EV442198.1|EV442198	740	484	-24.2	0.828305	0.241237
miRNA 3' GGCGGGGCGGGG-C---UGGGGUGG 5'
||:|:|: : | |||:|||
target 5' -AGCUCUGUGUGGGCUUACCUCACA 3'
>miR-2888	21	gi|152119467|gb|EV442194.1|EV442194	694	207	-32.1	0.048202	0.535679
miRNA 3' GGCG-GGGCGGGGCUGGGGUGG 5'
:|: :|:|:: ||||||||:
target 5' UUGUGUCUGUUGCGACCCCAUG 3'
>miR-2888	21	gi|152119461|gb|EV442188.1|EV442188	670	643	-26.8	0.390937	0.704451
miRNA 3' -GGCGGGGCGGGGCUGGGGUGG 5'
| ||| | | :||||||
target 5' GCGGCCAGGGCA--GCCCCACA 3'
>miR-2888	21	gi|152119422|gb|EV442149.1|EV442149	713	402	-41	0.001004	1.54957
miRNA 3' -GGCGGGGCGGGGCUGGGGUGG- 5'
||||||| || |||||:||
target 5' CCCGCCCC-CCAUCACCCCGCCU 3'
>miR-2888	21	gi|152119414|gb|EV442141.1|EV442141	574	545	-36.9	0.004217	0.235627
miRNA 3' GGCGGGGCGGGGCUGGGGUGG- 5'
|| ||||| :|||||||
target 5' -AGCGA-GCCCC-GCCCCACCA 3'
>miR-2888	21	gi|152119402|gb|EV442129.1|EV442129	740	364	-25.8	0.581415	0.913481
miRNA 3' -GGCGGGGCGGGGCUGGGGUGG 5'
|: |:: || | :||||||
target 5' ACUUCUUGGCAGCAGCCCCACG 3'
>miR-2888	21	gi|152119385|gb|EV442112.1|EV442112	804	611	-31.8	0.067452	1.6052
miRNA 3' GGCGGGGCGGGGCUGGGGUGG- 5'
:|: || |||||||||
target 5' --UUCUGGCACAGACCCCACCC 3'
>miR-2888	21	gi|152119383|gb|EV442110.1|EV442110	793	328	-29.6	0.164069	0.100275
miRNA 3' GGCGGGGCGGGGCUGGGGUGG- 5'
|||:: |||||:||
target 5' ------AGCCUUCACCCCGCCC 3'
>miR-2888	21	gi|152119373|gb|EV442100.1|EV442100	752	438	-20	0.999988	0.407033
miRNA 3' -GGCGGG-GCGGGGCUGGGGUGG 5'
|| |:| :| : |||:|||
target 5' ACCACUCAUGAAUA-ACCUCACA 3'
>miR-2888	21	gi|152119364|gb|EV442091.1|EV442091	721	298	-31.3	0.07172	0.114554
miRNA 3' -GGCGGGGCG-GGGCUGGGGUGG- 5'
|:||| | ||| |||:||||
target 5' GCUGCCAU-CACCC-ACCUCACCC 3'
>miR-2888	21	gi|152119309|gb|EV442036.1|EV442036	615	501	-29.9	0.104733	2.0774
miRNA 3' -GGCGGGGCGGGGCUGGGGUGG- 5'
:| ||:: : |||||||:|
target 5' UUCACCUUCAUUUGACCCCAUCA 3'
>miR-2888	21	gi|152119294|gb|EV442021.1|EV442021	799	313	-40.2	0.001761	1.25148
miRNA 3' -GGCGGGGC-GGGGCUGGGGUGG- 5'
|| |||| |||| ||||||||
target 5' CCCACCCCCACCCCAACCCCACCC 3'
>miR-2888	21	gi|152119249|gb|EV441976.1|EV441976	667	459	-43.9	0.000243	1.63728
miRNA 3' -GGCGGGGCGGGGCUGGGGUGG 5'
||||| ||||| :||||||
target 5' CCCGCCAUGCCCCUGCCCCACA 3'
>miR-2888	21	gi|152119242|gb|EV441969.1|EV441969	608	58	-20.4	0.999588	0.732742
miRNA 3' GGCGGGGCGGGGCUGGGGUGG- 5'
|:: ||||||:|
target 5' ------GGUUA--ACCCCAUCU 3'
>miR-2888	21	gi|152119226|gb|EV441953.1|EV441953	617	144	-46.6	6.2e-05	1.90813
miRNA 3' GGCGGGGCGGGGCUGGGGUGG- 5'
||||||| |||||||:||
target 5' -GGCCCCGCAGCGACCCCGCCG 3'
>miR-2888	21	gi|152119223|gb|EV441950.1|EV441950	600	356	-41.5	0.000576	1.41897
miRNA 3' -GGCGGGGCGGGGCUGGGGUGG- 5'
|| |||| |||| |||||:||
target 5' CCCCCCCC-CCCCCACCCCGCCC 3'
>miR-2888	21	gi|152119221|gb|EV441948.1|EV441948	231	150	-37.7	0.000472	1.92473
miRNA 3' GGCGGGGCGGGGCUGGGGUGG- 5'
|||| ||: | :|||||||
target 5' -AGCCCAGCUGCUGCCCCACCC 3'
>miR-2888	21	gi|152119216|gb|EV441943.1|EV441943	620	49	-27.5	0.279995	1.13588
miRNA 3' -GGCGG-GGCGGGGCUGGGGUGG 5'
|||| | | : :||||||
target 5' UCCGCAGCGGAAUAUGCCCCACG 3'
>miR-2888	21	gi|152119202|gb|EV441929.1|EV441929	221	171	-46.2	6e-06	1.79671
miRNA 3' GGCGGGGCGGGGCUGGGGUGG- 5'
||||:| ||:||||||:||
target 5' -GGCCCUGGCCUGACCCCGCCC 3'
>miR-2888	21	gi|152119201|gb|EV441928.1|EV441928	562	55	-34	0.01504	0.495839
miRNA 3' GGCG-GGGCGGGGCUGGGGUGG- 5'
|: ||||: ||||||:||
target 5' -AGUGCCCGUG--GACCCCGCCA 3'
>miR-2888	21	gi|152119183|gb|EV441910.1|EV441910	648	537	-36.9	0.005213	0.235627
miRNA 3' GGCGGGGCGGGGCUGGGGUGG- 5'
|| ||||| :|||||||
target 5' -AGCGA-GCCCC-GCCCCACCA 3'
>miR-2888	21	gi|152119148|gb|EV441875.1|EV441875	666	404	-43.1	0.000346	1.83715
miRNA 3' -GGCGGGGCGGGGCUGGGGUGG- 5'
|:|:||:||| |||||||:|
target 5' CCUGUCCUGCCAUGACCCCAUCA 3'
>miR-2888	21	gi|152119131|gb|EV441858.1|EV441858	636	470	-30.3	0.092442	0.276449
miRNA 3' GGC-GGG--GCGGGGCUGGGGUGG- 5'
| |: |||: |||:|||||
target 5' -GGACUAUACGCUAUGACUCCACCC 3'
>miR-2888	21	gi|152119112|gb|EV441839.1|EV441839	535	518	-36.2	0.005112	0.565619
miRNA 3' GGCGGGGCGGGGCUGGGGUGG 5'
:||| |||| ||||||||
target 5' --CUCCCUCCCC-ACCCCACC 3'
>miR-2888	21	gi|152119091|gb|EV441818.1|EV441818	660	416	-23.3	0.901314	1.59079
miRNA 3' GGCGGGGCGGGGCUGGGGUGG- 5'
::: | |||||||:|
target 5' ---AUUUUACA-GACCCCAUCU 3'
>miR-2888	21	gi|152119072|gb|EV441799.1|EV441799	73	53	-31.5	0.000885	0.704738
miRNA 3' GGCGGG--GCGGGGCUGGGGUGG 5'
||:| ||| ||:||||||
target 5' -GGCUCAGCGCGGCGGCCCCAC- 3'
>miR-2888	21	gi|152119048|gb|EV441775.1|EV441775	678	507	-31.8	0.053063	0.532812
miRNA 3' GGCGGGGC-GGGGCUGGGGUGG- 5'
|: | | :||| |||||||:
target 5' -GGUGCGGAUCCCAACCCCACUG 3'
>miR-2888	21	gi|152119036|gb|EV441763.1|EV441763	331	299	-39.2	0.000495	0.26143
miRNA 3' -GGCGGGGCGGGGC-UGGGGUGG 5'
|:||| |||: || :||||||
target 5' GCUGCCGCGCUGCGCGCCCCACG 3'
>miR-2888	21	gi|152119026|gb|EV441753.1|EV441753	332	281	-34	0.00604	0.484011
miRNA 3' -GGCGGGGCGGGGCUGGGGUGG- 5'
:| ||| ||:: ||||||||
target 5' CUCUACCCACCUUCACCCCACCC 3'
>miR-2888	21	gi|152119020|gb|EV441747.1|EV441747	715	420	-29.2	0.169764	1.0234
miRNA 3' GGCGGGGCGGGG--C-UGGGGUGG- 5'
| : |||| | ||:|||||
target 5' -AGAAUGGCCCACAGAACUCCACCC 3'
>miR-2888	21	gi|152118989|gb|EV441716.1|EV441716	646	234	-33.5	0.023465	0.552824
miRNA 3' -GGCGGGGCGGGGCUGGGGUGG 5'
|| ||:| ||| ||:|||||
target 5' UCCACCUC-CCCAGAUCCCACA 3'
>miR-2888	21	gi|152118961|gb|EV441688.1|EV441688	530	334	-27.6	0.225072	0.582975
miRNA 3' GGCGGG-GCGGGGCUGGGGUGG- 5'
|: | ||:| |||:||||
target 5' -AGUACACACCUCCACCUCACCA 3'
>miR-2888	21	gi|152118951|gb|EV441678.1|EV441678	697	273	-39.7	0.001711	0.0143948
miRNA 3' -GGCGGGGCGGGGC--UGGGGUGG- 5'
|| :||:||||: ||||||||
target 5' CCCCUCCUGCCCUCCCACCCCACCC 3'
>miR-2888	21	gi|152118944|gb|EV441671.1|EV441671	594	303	-29.7	0.108836	0.768498
miRNA 3' GGCGGGGCGGGGCUGGGGUGG- 5'
:||:| ::: ||||||||
target 5' --AUCCUGGUUU-ACCCCACCA 3'
>miR-2888	21	gi|152118933|gb|EV441660.1|EV441660	655	171	-39.5	0.001668	0.566515
miRNA 3' GGCGGGGCGGGGC-UGGGGUGG- 5'
||| ||||| :|||||||
target 5' -GGCCAGGCCCCCAGCCCCACCC 3'
>miR-2888	21	gi|152118931|gb|EV441658.1|EV441658	636	48	-47.8	3.9e-05	0.862561
miRNA 3' -GGCG--GGGCGGGG-CUGGGGUGG- 5'
|||| ||||||:| ||||||:||
target 5' GCCGCGGCCCGCCUCGGACCCCGCCA 3'
>miR-2888	21	gi|152118911|gb|EV441638.1|EV441638	695	125	-29.4	0.151156	0.842352
miRNA 3' GGCGGGGCGGGGC---UGGGGUGG 5'
|: |:| :|:| |||||:|
target 5' -AGUGCUGGUCUGCGCACCCCGCA 3'
>miR-2888	21	gi|152118906|gb|EV441633.1|EV441633	615	262	-19.2	0.999999	1.39221
miRNA 3' GGCGGGGCGGGGCUGGGGUGG 5'
||||:|||
target 5' -----------GGACCUCACA 3'
>miR-2888	21	gi|152118877|gb|EV441604.1|EV441604	517	328	-43.9	0.000142	0.116395
miRNA 3' GGCGGGGCGGGGC---UGGGGUGG 5'
||||||| |||| :||||||
target 5' GCGCCCCGACCCGGGCGCCCCACG 3'
>miR-2888	21	gi|152118856|gb|EV441583.1|EV441583	538	25	-35.9	0.005917	1.04202
miRNA 3' GGCGGGGCGGGGCUGGGGUGG- 5'
||||:| | :|||||||
target 5' -AGCCCUGAGCA-GCCCCACCG 3'
>miR-2888	21	gi|152118851|gb|EV441578.1|EV441578	162	47	-24.6	0.177337	0.295811
miRNA 3' GGCGG--GGCGGGGCUGGGGUGG- 5'
|:: ::| ||: |||:||||
target 5' -AGUUUAUUGACCU-ACCUCACCU 3'
>miR-2888	21	gi|152118834|gb|EV441561.1|EV441561	682	646	-35.1	0.012617	1.78521
miRNA 3' -GGCGGGGCGGGGCUGGGGUGG- 5'
|| ||| ||:| |||||:||
target 5' ACCACCCAACCUC-ACCCCGCCU 3'
>miR-2888	21	gi|152118802|gb|EV441529.1|EV441529	691	511	-43.9	0.000262	1.63728
miRNA 3' -GGCGGGGCGGGGCUGGGGUGG 5'
||||| ||||| :||||||
target 5' CCCGCCAUGCCCCUGCCCCACA 3'
>miR-2888	21	gi|152118752|gb|EV441479.1|EV441479	611	42	-31.5	0.052007	0.344437
miRNA 3' GGCGGGGCGG-GGCUGGGGUGG- 5'
:||| |:: ::|||||||:|
target 5' UUGCCA-GUUAUUGACCCCAUCA 3'
>miR-2888	21	gi|152118738|gb|EV441465.1|EV441465	654	360	-34.4	0.016071	1.08071
miRNA 3' GGCGGGGCGGGG--CUGGGGUGG- 5'
| |:|| ||| ||||:||||
target 5' GCACUCCUCCCAAAGACCUCACCU 3'
>miR-2888	21	gi|152118730|gb|EV441457.1|EV441457	502	262	-25.8	0.417844	0.0128169
miRNA 3' GGCGGGGCGGGGCUGGGGUGG 5'
||: ||:|||||
target 5' ------AGCUGAGAUCCCACA 3'
>miR-2888	21	gi|152118729|gb|EV441456.1|EV441456	581	185	-31.5	0.048307	1.42958
miRNA 3' GGCGGGGCGGGG--CUGGGGUGG- 5'
| |:|| :| |:|||||||
target 5' GCUCUCCUUUCAGGGGCCCCACCA 3'
>miR-2888	21	gi|152118726|gb|EV441453.1|EV441453	585	4	-38.3	0.00232	0.071907
miRNA 3' -GGCGGGGC--GGGGC-UGGGGUGG 5'
||||||: ::||| |||||:|
target 5' GCCGCCCUCUCUUCCGCACCCCGCG 3'
>miR-2888	21	gi|152118715|gb|EV441442.1|EV441442	722	229	-39.8	0.001746	0.942623
miRNA 3' -GGCGGGGC-GGGGCUGGGGUGG- 5'
|| |||:| |||| |||:||||
target 5' ACCACCCUGACCCCAACCUCACCU 3'
>miR-2888	21	gi|152118712|gb|EV441439.1|EV441439	487	114	-50.5	6e-06	1.36617
miRNA 3' -GG-CGGGGCGGGGCUGGGGUGG- 5'
|| |||||||||| :|||||||
target 5' CCCAGCCCCGCCCC-GCCCCACCG 3'
>miR-2888	21	gi|152118703|gb|EV441430.1|EV441430	544	292	-44.8	0.000106	0.968997
miRNA 3' -GGCGGGGCG-GGGCUGGGGUGG- 5'
||||||| | ||| :|||||||
target 5' ACCGCCCC-CACCCAGCCCCACCC 3'
>miR-2888	21	gi|152118685|gb|EV441412.1|EV441412	657	365	-21.3	0.996383	1.10101
miRNA 3' GGCGGGGCGGGGCUGGGGUGG 5'
|:| | | |:|||||
target 5' -AGUCAAGGGCAUAUCCCACA 3'
>miR-2888	21	gi|152118671|gb|EV441398.1|EV441398	688	415	-23.3	0.911303	1.59079
miRNA 3' GGCGGGGCGGGGCUGGGGUGG- 5'
::: | |||||||:|
target 5' ---AUUUUACA-GACCCCAUCU 3'
>miR-2888	21	gi|152118655|gb|EV441382.1|EV441382	589	453	-30	0.094656	0.23555
miRNA 3' GGCGGGG-CGGGGCUGGGGUGG- 5'
:|||| |: : |||:||||
target 5' GUGCCCAAGUGUGCACCUCACCA 3'
>miR-2888	21	gi|152118631|gb|EV441358.1|EV441358	787	526	-36.9	0.007242	0.235627
miRNA 3' GGCGGGGCGGGGCUGGGGUGG- 5'
|| ||||| :|||||||
target 5' -AGCGA-GCCCC-GCCCCACCA 3'
>miR-2888	21	gi|152118599|gb|EV441326.1|EV441326	280	49	-31.7	0.013472	1.18773
miRNA 3' GGCGGGGCGGGGC-UGGGGUGG- 5'
| |||:| || |||||:||
target 5' ACACCCUGAGGCGCACCCCGCCC 3'
>miR-2888	21	gi|152118527|gb|EV441254.1|EV441254	654	494	-26.4	0.43732	1.74154
miRNA 3' GGCGGGGCGGGGC-UGGGGUGG- 5'
::|:| |: | |||:||||
target 5' --UUUCUGACUGGAACCUCACCA 3'
>miR-2888	21	gi|152118526|gb|EV441253.1|EV441253	680	377	-28.3	0.228449	0.505724
miRNA 3' -GGCGGGG-CGGGGC-UGGGGUGG- 5'
|| :: |||:: |||||||:
target 5' ACCUAUUAGGCCUUCUACCCCACUC 3'
>miR-2888	21	gi|152118504|gb|EV441231.1|EV441231	557	165	-27.3	0.268279	0.636791
miRNA 3' GGCGGGGCGG-GGCUGGGGUGG- 5'
| | :|||||:||||
target 5' ----GCGGACAUCGACCUCACCA 3'
>miR-2888	21	gi|152118492|gb|EV441219.1|EV441219	739	147	-31.1	0.080751	0.0438049
miRNA 3' GGCGGGGCGGGGCUGGGGUGG 5'
:| ||||:| |||||:|
target 5' UUG-CCCGUCAGUACCCCGCA 3'
>miR-2888	21	gi|152118478|gb|EV441205.1|EV441205	786	678	-37	0.006918	1.59786
miRNA 3' -GGCGGGGCGGGGC-UGGGGUGG- 5'
||||| | || | |||:||||
target 5' CCCGCCAUGGCCGGUACCUCACCG 3'
>miR-2888	21	gi|152118473|gb|EV441200.1|EV441200	785	618	-27	0.424109	1.54595
miRNA 3' -GGCGGGGCGGGGCUGGGGUGG- 5'
|| :| || | :|||||||
target 5' ACCAUCACGAACA-GCCCCACCA 3'
>miR-2888	21	gi|152118465|gb|EV441192.1|EV441192	773	643	-27	0.418166	1.54595
miRNA 3' -GGCGGGGCGGGGCUGGGGUGG- 5'
|| :| || | :|||||||
target 5' ACCAUCACGAACA-GCCCCACCA 3'
>miR-2888	21	gi|152118459|gb|EV441186.1|EV441186	737	704	-28.3	0.250272	0.219843
miRNA 3' GGCGGG--GCGGGGCUGGGGUGG- 5'
:||| :| : ||||:||||
target 5' AUGCCAAAUGGAUAGACCUCACCU 3'
>miR-2888	21	gi|152118426|gb|EV441153.1|EV441153	804	70	-24	0.878237	0.710513
miRNA 3' GGCGGGGCGGGGCUGGGGUGG 5'
|||||||:|
target 5' ----------GCGACCCCGCG 3'
>miR-2888	21	gi|152118419|gb|EV441146.1|EV441146	802	104	-38.1	0.00443	0.571173
miRNA 3' -GG-CGGGGCG-GGGCUGGGGUGG- 5'
|| ||| :|: ||| :|||||||
target 5' GCCAGCCGUGUGCCCUGCCCCACCU 3'
>miR-2888	21	gi|152118400|gb|EV441127.1|EV441127	572	354	-36	0.00629	0.222999
miRNA 3' GGCGGGGCGGGGCUGGGGUGG- 5'
:|||: | |:|||||:|||
target 5' AUGCCUGGA-CUGACCCUACCC 3'
>miR-2888	21	gi|152118385|gb|EV441112.1|EV441112	489	132	-19.4	0.999952	1.39221
miRNA 3' GGCGGGGCGGGGCUGGGGUGG 5'
||||:|||
target 5' -----------AGACCUCACA 3'
>miR-2888	21	gi|152118376|gb|EV441103.1|EV441103	736	515	-28.9	0.198066	0.627077
miRNA 3' -GGCGGGGCGGGGCUGGGGUGG 5'
|| || |||: |:|||||
target 5' ACCACCAGGCCUA-AUCCCACG 3'
>miR-2888	21	gi|152118375|gb|EV441102.1|EV441102	858	172	-27.7	0.364557	0.336337
miRNA 3' GGCGGGGCGGGG-CUGGGGUGG- 5'
|::| : |:|||||||
target 5' -AGUUCA--UAAAGGCCCCACCU 3'
>miR-2888	21	gi|152118336|gb|EV441063.1|EV441063	605	381	-15.9	1	1.7584
miRNA 3' GGCGGGGCGGGGCUGGGGUGG 5'
|:|||||
target 5' ------------AAUCCCACA 3'
>miR-2888	21	gi|152118329|gb|EV441056.1|EV441056	738	95	-30.3	0.112678	0.51442
miRNA 3' GGCGGGGCGGG---GC-UGGGGUGG- 5'
| |:|:|::| :| ||||||||
target 5' ACACUCUGUUCAGGUGCACCCCACCC 3'
>miR-2888	21	gi|152118327|gb|EV441054.1|EV441054	742	437	-26.5	0.473712	0.115806
miRNA 3' GGCGGGGCGGGGC---UGGGGUGG 5'
| |:|: | ||||||:
target 5' ---ACUUGUCUGGGAAACCCCAUG 3'
>miR-2888	21	gi|152118324|gb|EV441051.1|EV441051	836	734	-25.1	0.743534	0.0530134
miRNA 3' GGCGGGGCGGGG--CUGGGGUGG 5'
| || :|: ||||:|||
target 5' -AGAACCUAUCUAUGACCUCACA 3'
>miR-2888	21	gi|152118244|gb|EV440971.1|EV440971	762	683	-23.6	0.906366	0.845388
miRNA 3' GGCGGGGCGGGGCUGGGGUGG- 5'
|:|: | |||||||:
target 5' ----ACUGUGGC-ACCCCACUC 3'
>miR-2888	21	gi|152118242|gb|EV440969.1|EV440969	696	117	-26.9	0.39185	0.223317
miRNA 3' GGCGGGGCGGGGC-UGGGGUGG 5'
:||: ||| |:|||||
target 5' --UUCCUUCCCAGUAUCCCACA 3'
>miR-2888	21	gi|152118240|gb|EV440967.1|EV440967	740	413	-27.1	0.388125	0.729327
miRNA 3' GGCGGGGCGGGGCUGGGGUGG 5'
:|:|: |:| |||:|||
target 5' AUGUCUGGUCAGCACCUCACG 3'
>miR-2888	21	gi|152118217|gb|EV440944.1|EV440944	570	163	-27.3	0.275309	0.636791
miRNA 3' GGCGGGGCGG-GGCUGGGGUGG- 5'
| | :|||||:||||
target 5' ----GCGGACAUCGACCUCACCA 3'
>miR-2888	21	gi|152118215|gb|EV440942.1|EV440942	774	128	-39.8	0.001981	2.13565
miRNA 3' GGCGGGGCGGGGC-UGGGGUGG- 5'
||||| ||| |||||:||
target 5' -AGCCCCACCCAGCACCCCGCCC 3'
>miR-2888	21	gi|152118212|gb|EV440939.1|EV440939	816	53	-20	0.999995	0.407033
miRNA 3' -GGCGGG-GCGGGGCUGGGGUGG 5'
|| |:| :| : |||:|||
target 5' ACCACUCAUGAAUA-ACCUCACA 3'
>miR-2888	21	gi|152118201|gb|EV440928.1|EV440928	848	203	-33	0.04374	1.80803
miRNA 3' GGCGGGGCGGGGCUGGGGUGG- 5'
||| | : |||||||:||
target 5' ACGCAGAGGUACGACCCCGCCU 3'
>miR-2888	21	gi|152118172|gb|EV440899.1|EV440899	686	599	-25.7	0.564871	0.15509
miRNA 3' GGCGGGGCGGGGC-UGGGGUGG- 5'
::||:: : ||||||||
target 5' ---AUUCGUUGUACACCCCACCC 3'
>miR-2888	21	gi|152118141|gb|EV440868.1|EV440868	790	710	-44.2	0.0003	0.032612
miRNA 3' -GGCGGGGC-GGGGC--UGGGGUGG- 5'
|:||:|:| ||||| :|||||||
target 5' CCUGCUCUGCCCCCGAAGCCCCACCC 3'
>miR-2888	21	gi|152118137|gb|EV440864.1|EV440864	554	175	-27.3	0.266649	0.636791
miRNA 3' GGCGGGGCGG-GGCUGGGGUGG- 5'
| | :|||||:||||
target 5' ----GCGGACAUCGACCUCACCA 3'
>miR-2888	21	gi|152118107|gb|EV440834.1|EV440834	550	126	-39.8	0.001048	2.13565
miRNA 3' GGCGGGGCGGGGC-UGGGGUGG- 5'
||||| ||| |||||:||
target 5' -AGCCCCACCCAGCACCCCGCCC 3'
>miR-2888	21	gi|152118098|gb|EV440825.1|EV440825	881	560	-37.3	0.007332	2.08081
miRNA 3' -GGCGGGGCGGGGCUGGGGUGG- 5'
|| |:|:|:||| |:||||||
target 5' ACCCCUCUGUCCC-AUCCCACCC 3'
>miR-2888	21	gi|152118080|gb|EV440807.1|EV440807	493	304	-24.2	0.668191	0.703152
miRNA 3' GGCGG-GGCGGGGCUGGGGUGG- 5'
|:| ::| :| |||:||||
target 5' -AGUCAUUGGUC--ACCUCACCA 3'
>miR-2888	21	gi|152118026|gb|EV440753.1|EV440753	623	195	-37.4	0.003893	0.772102
miRNA 3' -GGCGGGGCGGGGCUGGGGUGG 5'
||| |:||:: ||||||||:
target 5' UCCGACUCGUUGCGACCCCAUG 3'
>miR-2888	21	gi|152118022|gb|EV440749.1|EV440749	651	417	-23.3	0.897858	1.59079
miRNA 3' GGCGGGGCGGGGCUGGGGUGG- 5'
::: | |||||||:|
target 5' ---AUUUUACA-GACCCCAUCU 3'
>miR-2888	21	gi|152117985|gb|EV440712.1|EV440712	761	44	-29.6	0.156001	0.61259
miRNA 3' GGCGGGGCGGGGCUGGGGUGG- 5'
:| ||: ||| ||||||:|
target 5' UUGACCU-CCCA-ACCCCAUCA 3'
>miR-2888	21	gi|152117879|gb|EV440606.1|EV440606	759	225	-29.2	0.182473	0.93446
miRNA 3' GGCGG-GGCGGGG-CUGGGGUGG- 5'
|| || |: |||||||:|
target 5' -AGCGACCUCUAGAGACCCCAUCC 3'
>miR-2888	21	gi|152117866|gb|EV440593.1|EV440593	716	463	-28.2	0.251726	0.183694
miRNA 3' GGCG---GGGCGGGGCUGGGGUGG- 5'
:|| : |:|:: |:||||||
target 5' GUGCAUUUUUGUCUU-AUCCCACCU 3'
>miR-2888	21	gi|152117823|gb|EV440550.1|EV440550	645	418	-23.3	0.895484	1.59079
miRNA 3' GGCGGGGCGGGGCUGGGGUGG- 5'
::: | |||||||:|
target 5' ---AUUUUACA-GACCCCAUCU 3'
>miR-2888	21	gi|152117821|gb|EV440548.1|EV440548	600	175	-20	0.9999	0.407033
miRNA 3' -GGCGGG-GCGGGGCUGGGGUGG 5'
|| |:| :| : |||:|||
target 5' ACCACUCAUGAAUA-ACCUCACA 3'
>miR-2888	21	gi|152117805|gb|EV440532.1|EV440532	514	20	-21.2	0.989731	1.56303
miRNA 3' GGCGGGGCGGGGC-UGGGGUGG 5'
: : : | :||||||
target 5' --UUUUUUUUUUGAGCCCCACA 3'
>miR-2888	21	gi|152117771|gb|EV440504.1|EV440504	645	364	-35	0.012045	0.683553
miRNA 3' GGCGGGG--CGGGGCUGGGGUGG- 5'
|| || |||| |||||||:
target 5' GCGACCACAGCCCA-ACCCCACUG 3'
>miR-2888	21	gi|152117761|gb|EV440494.1|EV440494	700	20	-41.2	0.000888	0.0480466
miRNA 3' GGCG-GGGCGGGGCUGGGGUGG- 5'
|| ||:|||| :|||||||
target 5' -GGCACCUGCCCA-GCCCCACCU 3'
>miR-2888	21	gi|152117760|gb|EV440493.1|EV440493	635	104	-38.1	0.002945	0.571173
miRNA 3' -GG-CGGGGCG-GGGCUGGGGUGG- 5'
|| ||| :|: ||| :|||||||
target 5' GCCAGCCGUGUGCCCUGCCCCACCU 3'
>miR-2888	21	gi|152117744|gb|EV440477.1|EV440477	693	241	-36.8	0.006113	0.486726
miRNA 3' GGCGGGGCGGGGCUGGGGUGG- 5'
||||||:| ||:|||||
target 5' -AGCCCCGUC---ACUCCACCG 3'
>miR-2888	21	gi|152117717|gb|EV440450.1|EV440450	710	304	-31.1	0.076447	1.13567
miRNA 3' GGCGGGGCGGGGCUGGGGUGG 5'
:|: |:||: | :||||||
target 5' UUGUACUGCUGCUGCCCCACG 3'
>miR-2888	21	gi|152117705|gb|EV440438.1|EV440438	443	186	-34.2	0.009201	2.15873
miRNA 3' -GGCGGGGCGGGGCUGGGGUGG- 5'
|| || || :|| :|||||||
target 5' ACCACCACGGUCCUGCCCCACCC 3'
>miR-2888	21	gi|152117672|gb|EV440405.1|EV440405	651	424	-30.2	0.099539	0.123438
miRNA 3' GGCGGGGCGGGGCUGGGGUGG 5'
:| ||:|: |||||||:
target 5' AUGACCUGUA--GACCCCAUG 3'
>miR-2888	21	gi|152117633|gb|EV440366.1|EV440366	594	179	-37.9	0.002856	0.335493
miRNA 3' -GGC-GGGGCGGGGCUGGGGUGG- 5'
|:| |:|:||:|| ||||:|||
target 5' CCUGACUCUGCUCCAACCCUACCC 3'
>miR-2888	21	gi|152117630|gb|EV440363.1|EV440363	659	502	-31.9	0.048765	0.024896
miRNA 3' GGCGGGGCGGGGC--UGGGGUGG 5'
| :| ||| || |||||||
target 5' -AGGUCGGCCGCGGUACCCCACG 3'
>miR-2888	21	gi|152117600|gb|EV440333.1|EV440333	668	312	-40.8	0.00097	0.702836
miRNA 3' -GGCGGG--G-CGGGGCUGGGGUGG- 5'
|:||| | ||||| :|||||||
target 5' GCUGCCAUGCAGCCCCAGCCCCACCC 3'
>miR-2888	21	gi|152117593|gb|EV440326.1|EV440326	699	486	-33.4	0.027678	0.970625
miRNA 3' -GGCGGGGCGGGGC-UGGGGUGG- 5'
|:| |:| |:|:| ||||||||
target 5' ACUGACUC-CUCUGCACCCCACCC 3'
>miR-2888	21	gi|152117572|gb|EV440305.1|EV440305	435	50	-40.6	0.000453	0.641101
miRNA 3' -GGCGGGGCGGGGCUGGGGUGG- 5'
|:|:||:|||| ||||||:|
target 5' CCUGUCCUGCCC--ACCCCAUCA 3'
>miR-2888	21	gi|152117563|gb|EV440296.1|EV440296	764	139	-32	0.057718	0.303082
miRNA 3' GGCGGGGCGGGGCUGGGGUGG 5'
|| |:| || ||||||:|
target 5' ACGA-CUG-CCGGACCCCGCA 3'
>miR-2888	21	gi|152117562|gb|EV440295.1|EV440295	642	606	-44.6	0.000165	2.38852
miRNA 3' -GGCGGGGCGGGGC-UGGGGUGG- 5'
|| |||||||| :|||||||
target 5' CCCACCCCGCCCAGAGCCCCACCC 3'
>miR-2888	21	gi|152117519|gb|EV440252.1|EV440252	548	130	-34	0.014432	0.455821
miRNA 3' GGCGGGGCGGGG-CUGGGGUGG- 5'
|| |||: |||||||||
target 5' -GGCAGCGCUGGGGACCCCACCG 3'
>miR-2888	21	gi|152117489|gb|EV440222.1|EV440222	645	592	-33.8	0.020502	0.734588
miRNA 3' -GGCGGGGCGGG-GCUGGGGUGG- 5'
|| :||:| :| :||||||||:
target 5' UCCAUCCUGGUCAUGACCCCACUC 3'
>miR-2888	21	gi|152117423|gb|EV440156.1|EV440156	621	354	-35.5	0.009054	0.480803
miRNA 3' -GGCGGGGCGGGGCUGGGGUGG- 5'
:| | ||||| |||||||:
target 5' CUCUACAAGCCCCCACCCCACUC 3'
>miR-2888	21	gi|152117410|gb|EV440143.1|EV440143	534	51	-33.7	0.015841	0.566218
miRNA 3' -GGC--GGGGCGGGGC-UGGGGUGG- 5'
|| ||: ||| :| |||:||||
target 5' GCCUCUCCUGGCCGUGCACCUCACCA 3'
[truncated: 63,536 more rows]
