# Supplementary material for: Identification of Novel and Differentially Expressed MicroRNAs of Dairy Goat Mammary Gland Tissues Using Solexa Sequencing and Bioinformatics
Source: PLoS One. 2012 Nov 14;7(11):e49463. doi: 10.1371/journal.pone.0049463 (PMC3498112; doi:10.1371/journal.pone.0049463)
Supplement: Table S4 — KEGG Pathway annotations for the predicted target genes. (XLS) [file pone.0049463.s008.xls]

## Sheet: Sheet1
#Pathway	Sample1 (6584)	Sample2 (6584)	Pvalue	Qvalue	Pathway ID	Genes	KOs
Metabolic pathways	1251	1251	1	1	ko01100	gi|380862204|gb|JK033968.1|JK033968;gi|380862192|gb|JK033956.1|JK033956;gi|380862101|gb|JK033865.1|JK033865;gi|320096464|gb|HS990023.1|HS990023;gi|152125030|gb|EV447749.1|EV447749;gi|152125029|gb|EV447748.1|EV447748;gi|152125024|gb|EV447743.1|EV447743;gi|152124379|gb|EV447099.1|EV447099;gi|152124265|gb|EV446985.1|EV446985;gi|152124185|gb|EV446905.1|EV446905;gi|152123876|gb|EV446596.1|EV446596;gi|…
Huntington's disease	590	590	1	1	ko05016	gi|380862101|gb|JK033865.1|JK033865;gi|152125627|gb|EV448346.1|EV448346;gi|152124516|gb|EV447236.1|EV447236;gi|152124185|gb|EV446905.1|EV446905;gi|152123365|gb|EV446085.1|EV446085;gi|152121687|gb|EV444414.1|EV444414;gi|152121587|gb|EV444314.1|EV444314;gi|152121017|gb|EV443744.1|EV443744;gi|152120635|gb|EV443362.1|EV443362;gi|152120335|gb|EV443062.1|EV443062;gi|152119855|gb|EV442582.1|EV442582;gi|…	K00412+K09048+K05625+K02126+K02267+K08769+K11826+K05863+K03938+K03935+K10424+K02273+K02137+K00414+K05862+K03934+K11824+K02133+K07202+K11351+K02262+K03954+K00415+K02127+K00418+K03967+K03008+K04559+K02256+K04646+K00237+K02271+K02261+K03966+K04644+K04958+K04648+K03941+K10426+K02268+K04638+K11644+K03014+K03968+K03964+K02132+K02136+K00236+K02187+K00413+K02265+K02263+K03952+K11353+K02134+K02272+K03961+…
Parkinson's disease	570	570	1	1	ko05012	gi|380862101|gb|JK033865.1|JK033865;gi|152124185|gb|EV446905.1|EV446905;gi|152123365|gb|EV446085.1|EV446085;gi|152121687|gb|EV444414.1|EV444414;gi|152121587|gb|EV444314.1|EV444314;gi|152120335|gb|EV443062.1|EV443062;gi|152119855|gb|EV442582.1|EV442582;gi|152119751|gb|EV442478.1|EV442478;gi|152119216|gb|EV441943.1|EV441943;gi|152118961|gb|EV441688.1|EV441688;gi|152118526|gb|EV441253.1|EV441253;gi|…	K00412+K02126+K02267+K05863+K03938+K03935+K02273+K02137+K00414+K05862+K03934+K02133+K11351+K02262+K03954+K03883+K04557+K03881+K00415+K02127+K00418+K03967+K02256+K03882+K04554+K00237+K02271+K02261+K03966+K03941+K02268+K03968+K03178+K03964+K02132+K02136+K04552+K03884+K00236+K02187+K03879+K00413+K02265+K02263+K03952+K11353+K02134+K02272+K03961+K02266+K00234+K02135+K03948+K02128+K02270+K00235+K03960+…
Oxidative phosphorylation	559	559	1	1	ko00190	gi|380862101|gb|JK033865.1|JK033865;gi|152124185|gb|EV446905.1|EV446905;gi|152123365|gb|EV446085.1|EV446085;gi|152121687|gb|EV444414.1|EV444414;gi|152121587|gb|EV444314.1|EV444314;gi|152120335|gb|EV443062.1|EV443062;gi|152119855|gb|EV442582.1|EV442582;gi|152119751|gb|EV442478.1|EV442478;gi|152118961|gb|EV441688.1|EV441688;gi|152118526|gb|EV441253.1|EV441253;gi|152117985|gb|EV440712.1|EV440712;gi|…	K00412+K02126+K02267+K03938+K03935+K02273+K02137+K00414+K03934+K02133+K11351+K02262+K03954+K03662+K03883+K03881+K00415+K02127+K02150+K00418+K03967+K02153+K02256+K03882+K02140+K00237+K02271+K02149+K02130+K02261+K03966+K03941+K02268+K03968+K03964+K02151+K02132+K02136+K03884+K00236+K03879+K00413+K02265+K02263+K03952+K02147+K11353+K02134+K02272+K03961+K02266+K00234+K02135+K02146+K02154+K03948+K02128+…
Alzheimer's disease	554	554	1	1	ko05010	gi|380862204|gb|JK033968.1|JK033968;gi|380862101|gb|JK033865.1|JK033865;gi|152124185|gb|EV446905.1|EV446905;gi|152123365|gb|EV446085.1|EV446085;gi|152121687|gb|EV444414.1|EV444414;gi|152121587|gb|EV444314.1|EV444314;gi|152120335|gb|EV443062.1|EV443062;gi|152119855|gb|EV442582.1|EV442582;gi|152119751|gb|EV442478.1|EV442478;gi|152118961|gb|EV441688.1|EV441688;gi|152118526|gb|EV441253.1|EV441253;gi|…	K00134+K00412+K02126+K02267+K03938+K03935+K06172+K02273+K02137+K00414+K03934+K02183+K04371+K04524+K02133+K11351+K02262+K01367+K03954+K00415+K03853+K02127+K00418+K03967+K07747+K02256+K00237+K02271+K05853+K02261+K03966+K04958+K03941+K02268+K03968+K03083+K03964+K02132+K02136+K00236+K02187+K00413+K02265+K01059+K02158+K02263+K03952+K11353+K02134+K02272+K03961+K04520+K02266+K08683+K00234+K04960+K02135+…
Ribosome	534	534	1	1	ko03010	gi|152125153|gb|EV447872.1|EV447872;gi|152125095|gb|EV447814.1|EV447814;gi|152123544|gb|EV446264.1|EV446264;gi|152123119|gb|EV445847.1|EV445847;gi|152122301|gb|EV445029.1|EV445029;gi|152121405|gb|EV444132.1|EV444132;gi|152121132|gb|EV443859.1|EV443859;gi|152120383|gb|EV443110.1|EV443110;gi|152118504|gb|EV441231.1|EV441231;gi|152118217|gb|EV440944.1|EV440944;gi|152118137|gb|EV440864.1|EV440864;gi|…	K02925+K02905+K02989+K02955+K02868+K02964+K02940+K02865+K02883+K02930+K02900+K02941+K02998+K02915+K02929+K02924+K02896+K02893+K02921+K02882+K02889+K02873+K02971+K02966+K02960+K02927+K02984+K02949+K02987+K02995+K02894+K02991+K02985+K02910+K02920+K02937+K02932+K02870+K02866+K02898+K02934+K02880+K02953+K02993+K02903+K02951+K02973+K02975+K02877+K02976+K02978+K02901+K02962+K02922+K02974+K02918+K02947+…
RNA transport	494	494	1	1	ko03013	gi|152125135|gb|EV447854.1|EV447854;gi|152122671|gb|EV445399.1|EV445399;gi|152122453|gb|EV445181.1|EV445181;gi|152122291|gb|EV445019.1|EV445019;gi|152121428|gb|EV444155.1|EV444155;gi|152121050|gb|EV443777.1|EV443777;gi|152121000|gb|EV443727.1|EV443727;gi|152120361|gb|EV443088.1|EV443088;gi|152120157|gb|EV442884.1|EV442884;gi|152120118|gb|EV442845.1|EV442845;gi|152119890|gb|EV442617.1|EV442617;gi|…	K14313+K12160+K03260+K03254+K03257+K03242+K03231+K12882+K14326+K14525+K12812+K14283+K03252+K03247+K14292+K14298+K13132+K03258+K14295+K13126+K09291+K13130+K14309+K03251+K14285+K03246+K14318+K00784+K03754+K14300+K14320+K14304+K13174+K03240+K12172+K13136+K14325+K03243+K03113+K02516+K12876+K03238+K03262+K14324+K14312+K14308+K13175
Cardiac muscle contraction	445	445	1	1	ko04260	gi|380862101|gb|JK033865.1|JK033865;gi|152121587|gb|EV444314.1|EV444314;gi|152119855|gb|EV442582.1|EV442582;gi|152119751|gb|EV442478.1|EV442478;gi|152119744|gb|EV442471.1|EV442471;gi|152117985|gb|EV440712.1|EV440712;gi|152117410|gb|EV440143.1|EV440143;gi|152116807|gb|EV439540.1|EV439540;gi|31088578|gb|CD051895.1|CD051895;gi|380862242|gb|JK034006.1|JK034006;gi|152125517|gb|EV448236.1|EV448236;gi|3…	K00412+K02267+K01539+K01540+K02273+K00414+K02262+K09290+K10373+K00415+K00418+K12314+K02256+K02271+K02261+K02268+K00413+K10375+K02265+K02263+K02272+K02266+K02270
Phagosome	354	354	1	1	ko04145	gi|152125670|gb|EV448389.1|EV448389;gi|152125221|gb|EV447940.1|EV447940;gi|152124593|gb|EV447313.1|EV447313;gi|152123368|gb|EV446088.1|EV446088;gi|152122773|gb|EV445501.1|EV445501;gi|152122233|gb|EV444960.1|EV444960;gi|152121361|gb|EV444088.1|EV444088;gi|152120849|gb|EV443576.1|EV443576;gi|152120661|gb|EV443388.1|EV443388;gi|152118726|gb|EV441453.1|EV441453;gi|152118478|gb|EV441205.1|EV441205;gi|…	K07375+K12182+K05692+K06751+K10413+K12478+K06560+K01365+K06752+K13884+K06856+K01368+K03662+K08054+K05719+K01330+K02150+K08057+K03990+K07897+K07374+K10415+K02153+K02149+K06528+K04659+K08010+K08517+K02151+K05654+K10416+K06259+K02147+K00914+K02146+K07898+K02154+K06558+K10956+K10062+K10089+K02155+K04392+K08009
Focal adhesion	320	320	1	1	ko04510	gi|152125135|gb|EV447854.1|EV447854;gi|152123964|gb|EV446684.1|EV446684;gi|152123413|gb|EV446133.1|EV446133;gi|152121428|gb|EV444155.1|EV444155;gi|152121094|gb|EV443821.1|EV443821;gi|152120831|gb|EV443558.1|EV443558;gi|152120157|gb|EV442884.1|EV442884;gi|152120118|gb|EV442845.1|EV442845;gi|152119890|gb|EV442617.1|EV442617;gi|152119774|gb|EV442501.1|EV442501;gi|152119309|gb|EV442036.1|EV442036;gi|…	K06236+K05637+K05725+K04456+K05692+K10351+K06238+K04725+K04437+K05703+K04371+K05730+K05083+K12757+K05699+K06237+K07836+K05719+K03853+K02105+K06273+K02677+K05448+K06485+K05760+K04393+K06240+K04364+K04513+K06525+K06269+K04659+K05636+K06277+K06275+K06241+K06250+K03083+K04359+K02158+K06271+K00907+K05717+K06278+K12755+K05736+K04514+K04366+K06272+K05449+K05098+K04368+K03900+K12758+K05726+K04357+K04392+…
Biosynthesis of secondary metabolites	282	282	1	1	ko01110	gi|380862204|gb|JK033968.1|JK033968;gi|380862192|gb|JK033956.1|JK033956;gi|320096464|gb|HS990023.1|HS990023;gi|152125030|gb|EV447749.1|EV447749;gi|152125029|gb|EV447748.1|EV447748;gi|152125024|gb|EV447743.1|EV447743;gi|152123876|gb|EV446596.1|EV446596;gi|152121614|gb|EV444341.1|EV444341;gi|152121613|gb|EV444340.1|EV444340;gi|152120392|gb|EV443119.1|EV443119;gi|152120073|gb|EV442800.1|EV442800;gi|…	K00134+K01623+K00626+K14677+K00615+K00164+K01689+K01755+K00927+K01752+K01904+K00002+K00128+K01835+K00760+K01490+K01681+K01648+K01044+K00948+K00801+K06126+K00787+K00318+K00940+K00162+K01581+K00016+K07515+K01092+K01899+K00025+K00939+K01953+K00030+K00276+K00031+K01852+K06125+K01895+K00021+K01810+K00237+K01081+K09478+K14085+K05917+K01900+K14163+K00963+K01803+K01749+K00121+K01834+K01597+K01647+K00236+…
Endocytosis	263	263	1	1	ko04144	gi|320096367|gb|HS989926.1|HS989926;gi|152125720|gb|EV448439.1|EV448439;gi|152125221|gb|EV447940.1|EV447940;gi|152124593|gb|EV447313.1|EV447313;gi|152123368|gb|EV446088.1|EV446088;gi|152122916|gb|EV445644.1|EV445644;gi|152120635|gb|EV443362.1|EV443362;gi|152119723|gb|EV442450.1|EV442450;gi|152119048|gb|EV441775.1|EV441775;gi|152117304|gb|EV440037.1|EV440037;gi|152117078|gb|EV439811.1|EV439811;gi|…	K12473+K03283+K12182+K11826+K11866+K06751+K12492+K12185+K12485+K12478+K11824+K12199+K12493+K12481+K01115+K12494+K12200+K12479+K13305+K12183+K12495+K08291+K07897+K05084+K05093+K04646+K04393+K05090+K04513+K04644+K12197+K12470+K12489+K07941+K07891+K13649+K04677+K01528+K12490+K12195+K07905+K04189+K12189+K05126+K07904+K06278+K11247+K12486+K04237+K05098+K00889+K04357+K12482
Microbial metabolism in diverse environments	254	254	1	1	ko01120	gi|380862204|gb|JK033968.1|JK033968;gi|380862192|gb|JK033956.1|JK033956;gi|320096464|gb|HS990023.1|HS990023;gi|152125024|gb|EV447743.1|EV447743;gi|152123876|gb|EV446596.1|EV446596;gi|152121614|gb|EV444341.1|EV444341;gi|152121613|gb|EV444340.1|EV444340;gi|152120073|gb|EV442800.1|EV442800;gi|152119131|gb|EV441858.1|EV441858;gi|152118931|gb|EV441658.1|EV441658;gi|152118715|gb|EV441442.1|EV441442;gi|…	K00134+K01623+K00626+K00615+K00164+K01689+K00927+K00002+K00128+K01835+K00058+K01681+K01648+K00948+K00162+K00016+K07515+K01966+K01061+K01082+K01899+K00025+K01953+K00030+K00031+K01800+K01079+K01895+K01810+K14085+K01900+K01803+K00121+K01834+K08726+K00599+K00100+K01425+K01847+K01647+K00157+K00831+K00850+K01077+K00844+K00616+K00036+K07509+K00873+K00015+K00022+K00026+K00252+K00382+K07511+K00814+K03781+…
Antigen processing and presentation	240	240	1	1	ko04612	gi|152125720|gb|EV448439.1|EV448439;gi|152122916|gb|EV445644.1|EV445644;gi|152117304|gb|EV440037.1|EV440037;gi|152115626|gb|EV438353.1|EV438353;gi|152113445|gb|EV436172.1|EV436172;gi|152124045|gb|EV446765.1|EV446765;gi|152122520|gb|EV445248.1|EV445248;gi|152121253|gb|EV443980.1|EV443980;gi|152117960|gb|EV440687.1|EV440687;gi|152116427|gb|EV439160.1|EV439160;gi|152115860|gb|EV438587.1|EV438587;gi|…	K03283+K06751+K04079+K01365+K08058+K06752+K01368+K01363+K08054+K10785+K08057+K06698+K09489+K08066+K06505+K08055+K05654
Protein processing in endoplasmic reticulum	235	235	1	1	ko04141	gi|152125720|gb|EV448439.1|EV448439;gi|152124379|gb|EV447099.1|EV447099;gi|152122916|gb|EV445644.1|EV445644;gi|152122644|gb|EV445372.1|EV445372;gi|152121836|gb|EV444563.1|EV444563;gi|152118376|gb|EV441103.1|EV441103;gi|152118375|gb|EV441102.1|EV441102;gi|152117304|gb|EV440037.1|EV440037;gi|152116812|gb|EV439545.1|EV439545;gi|152116388|gb|EV439121.1|EV439121;gi|152114341|gb|EV437068.1|EV437068;gi|…	K03283+K12669+K09586+K13989+K04571+K10088+K14000+K04079+K01230+K04374+K09530+K12670+K14001+K09582+K09523+K14022+K10636+K07151+K14010+K01367+K09027+K12275+K08054+K14027+K03853+K06689+K09584+K08057+K10082+K14016+K13525+K09490+K04554+K12667+K05638+K03347+K08860+K09487+K10839+K13984+K03173+K09521+K09580+K11519+K14012+K10601+K08653+K04523+K09555+K09486+K09049+K14005+K09518+K09502+K13249+K09503+K13251+…
Viral myocarditis	204	204	1	1	ko05416	gi|152122453|gb|EV445181.1|EV445181;gi|152118726|gb|EV441453.1|EV441453;gi|152116616|gb|EV439349.1|EV439349;gi|152115626|gb|EV438353.1|EV438353;gi|152125645|gb|EV448364.1|EV448364;gi|152121510|gb|EV444237.1|EV444237;gi|152115305|gb|EV438032.1|EV438032;gi|227121854|gb|GO599555.1|GO599555;gi|152125531|gb|EV448250.1|EV448250;gi|152124383|gb|EV447103.1|EV447103;gi|152124368|gb|EV447088.1|EV447088;gi|…	K03260+K05692+K06751+K06265+K05703+K06752+K06856+K10785+K12566+K10352+K02187+K06278+K04398+K04726+K04392
ECM-receptor interaction	201	201	1	1	ko04512	gi|152125135|gb|EV447854.1|EV447854;gi|152123964|gb|EV446684.1|EV446684;gi|152121428|gb|EV444155.1|EV444155;gi|152120157|gb|EV442884.1|EV442884;gi|152120118|gb|EV442845.1|EV442845;gi|152119890|gb|EV442617.1|EV442617;gi|152119774|gb|EV442501.1|EV442501;gi|152119309|gb|EV442036.1|EV442036;gi|152117168|gb|EV439901.1|EV439901;gi|152117123|gb|EV439856.1|EV439856;gi|152116836|gb|EV439569.1|EV439569;gi|…	K06236+K05637+K06255+K06265+K06238+K06237+K05719+K06254+K06485+K06240+K06525+K04659+K05636+K06241+K06250+K06259+K05717+K06256+K03900
Cell adhesion molecules (CAMs)	196	196	1	1	ko04514	gi|152122101|gb|EV444828.1|EV444828;gi|152120145|gb|EV442872.1|EV442872;gi|152115626|gb|EV438353.1|EV438353;gi|1292812|gb|Z71887.1|Z71887;gi|152115305|gb|EV438032.1|EV438032;gi|227121854|gb|GO599555.1|GO599555;gi|152120135|gb|EV442862.1|EV442862;gi|152119466|gb|EV442193.1|EV442193;gi|152119235|gb|EV441962.1|EV441962;gi|152118066|gb|EV440793.1|EV440793;gi|152116726|gb|EV439459.1|EV439459;gi|310885…	K05689+K06531+K06751+K06815+K06752+K10785+K05719+K05693+K06485+K06471+K06467+K06708+K06087+K06494+K06527+K06474+K06089+K06793+K06785+K05695
Spliceosome	195	195	1	1	ko03040	gi|152125720|gb|EV448439.1|EV448439;gi|152125214|gb|EV447933.1|EV447933;gi|152122916|gb|EV445644.1|EV445644;gi|152122203|gb|EV444930.1|EV444930;gi|152121441|gb|EV444168.1|EV444168;gi|152121218|gb|EV443945.1|EV443945;gi|152120003|gb|EV442730.1|EV442730;gi|152119666|gb|EV442393.1|EV442393;gi|152117593|gb|EV440326.1|EV440326;gi|152117304|gb|EV440037.1|EV440037;gi|152117118|gb|EV439851.1|EV439851;gi|…	K03283+K12855+K12830+K12854+K12882+K12845+K12819+K12812+K12857+K12836+K12856+K12840+K12869+K12864+K12886+K12890+K12884+K12741+K12860+K12813+K12841+K12662+K09564+K12833+K12888+K11097+K12823+K12827+K12818+K12868+K12822+K12733+K12885+K12862+K12837+K12846+K12859+K06063+K11093+K12874+K12861+K12832+K12893+K11096+K12829+K12887+K12825+K12892+K12876+K12842+K12891+K12811+K11086+K12858+K12838+K12826+K12866
Protein digestion and absorption	186	186	1	1	ko04974	gi|152125135|gb|EV447854.1|EV447854;gi|152121428|gb|EV444155.1|EV444155;gi|152120157|gb|EV442884.1|EV442884;gi|152120150|gb|EV442877.1|EV442877;gi|152120118|gb|EV442845.1|EV442845;gi|152119890|gb|EV442617.1|EV442617;gi|152119774|gb|EV442501.1|EV442501;gi|152119744|gb|EV442471.1|EV442471;gi|152119309|gb|EV442036.1|EV442036;gi|152117423|gb|EV440156.1|EV440156;gi|152117410|gb|EV440143.1|EV440143;gi|…	K06236+K08133+K01539+K01540+K06238+K06237+K14206+K08606+K06519+K08135+K05612+K04945
Amoebiasis	184	184	1	1	ko05146	gi|152125135|gb|EV447854.1|EV447854;gi|152123964|gb|EV446684.1|EV446684;gi|152123413|gb|EV446133.1|EV446133;gi|152121428|gb|EV444155.1|EV444155;gi|152120831|gb|EV443558.1|EV443558;gi|152120198|gb|EV442925.1|EV442925;gi|152120157|gb|EV442884.1|EV442884;gi|152120118|gb|EV442845.1|EV442845;gi|152119890|gb|EV442617.1|EV442617;gi|152119774|gb|EV442501.1|EV442501;gi|152119309|gb|EV442036.1|EV442036;gi|…	K06236+K05637+K05725+K04345+K04735+K06856+K05699+K06237+K04632+K07897+K02677+K02580+K06240+K05636+K06241+K02187+K05443+K05717+K04000+K13963+K07898+K04633+K04455
Pathways in cancer	178	178	1	1	ko05200	gi|320096372|gb|HS989931.1|HS989931;gi|152123964|gb|EV446684.1|EV446684;gi|152123413|gb|EV446133.1|EV446133;gi|152122779|gb|EV445507.1|EV445507;gi|152122101|gb|EV444828.1|EV444828;gi|152121094|gb|EV443821.1|EV443821;gi|152120831|gb|EV443558.1|EV443558;gi|152117761|gb|EV440494.1|EV440494;gi|152115303|gb|EV438030.1|EV438030;gi|152125202|gb|EV447921.1|EV447921;gi|152124865|gb|EV447584.1|EV447584;gi|…	K08367+K05637+K05725+K04385+K05689+K04456+K08845+K04735+K09293+K04725+K04079+K07201+K04371+K04369+K09292+K06624+K05083+K07299+K09290+K06237+K09291+K05719+K02105+K08773+K02677+K05448+K06485+K01398+K05093+K04393+K02580+K05090+K06240+K03174+K04364+K04513+K04706+K04379+K04570+K05636+K05691+K09487+K06241+K06230+K03083+K07210+K03173+K00444+K04359+K02219+K02187+K04496+K02158+K08878+K05717+K05859+K05126+…
Regulation of actin cytoskeleton	161	161	1	1	ko04810	gi|152123413|gb|EV446133.1|EV446133;gi|152120831|gb|EV443558.1|EV443558;gi|152120210|gb|EV442937.1|EV442937;gi|152119201|gb|EV441928.1|EV441928;gi|152118726|gb|EV441453.1|EV441453;gi|152117761|gb|EV440494.1|EV440494;gi|152116616|gb|EV439349.1|EV439349;gi|380862097|gb|JK033861.1|JK033861;gi|152118680|gb|EV441407.1|EV441407;gi|152118286|gb|EV441013.1|EV441013;gi|152116091|gb|EV438824.1|EV438824;gi|…	K05725+K05755+K05768+K05692+K08845+K10351+K04371+K05730+K04369+K12757+K05699+K05764+K05765+K05719+K07830+K00920+K06485+K05760+K05093+K04393+K04513+K06525+K06269+K05746+K05757+K05731+K04359+K04639+K08007+K00907+K05717+K12755+K05736+K05758+K04514+K04366+K04368+K00889+K05766+K12758+K05726+K04357+K05762+K04392+K13710+K05734+K06270+K04346
Lysosome	160	160	1	1	ko04142	gi|31088468|gb|CD051785.1|CD051785;gi|152125799|gb|EV448518.1|EV448518;gi|152125225|gb|EV447944.1|EV447944;gi|152118383|gb|EV441110.1|EV441110;gi|152118364|gb|EV441091.1|EV441091;gi|152117960|gb|EV440687.1|EV440687;gi|152116427|gb|EV439160.1|EV439160;gi|152114703|gb|EV437430.1|EV437430;gi|152113290|gb|EV436017.1|EV436017;gi|320096371|gb|HS989930.1|HS989930;gi|152124699|gb|EV447419.1|EV447419;gi|1…	K08568+K04992+K12387+K12389+K13443+K01365+K01375+K12311+K01368+K01363+K03662+K12393+K12348+K01137+K12388+K12347+K06497+K01201+K12373+K12382+K13444+K12383+K04646+K12350+K06528+K04644+K01204+K01366+K01279+K12309+K12399+K01379+K12316+K10532+K06546+K12385+K01158+K02146+K02154+K01371+K12404+K06564+K01052+K10089+K02155+K01186+K08569
Autoimmune thyroid disease	140	140	1	1	ko05320	gi|152115626|gb|EV438353.1|EV438353;gi|152115305|gb|EV438032.1|EV438032;gi|227121854|gb|GO599555.1|GO599555;gi|152125531|gb|EV448250.1|EV448250;gi|152124383|gb|EV447103.1|EV447103;gi|152124368|gb|EV447088.1|EV447088;gi|152123327|gb|EV446047.1|EV446047;gi|152122885|gb|EV445613.1|EV445613;gi|152119235|gb|EV441962.1|EV441962;gi|152118066|gb|EV440793.1|EV440793;gi|152115576|gb|EV438303.1|EV438303;gi|…	K06751+K06752+K06856+K10785+K05414+K05443+K00431
Allograft rejection	138	138	1	1	ko05330	gi|152115626|gb|EV438353.1|EV438353;gi|152115305|gb|EV438032.1|EV438032;gi|227121854|gb|GO599555.1|GO599555;gi|152125531|gb|EV448250.1|EV448250;gi|152124383|gb|EV447103.1|EV447103;gi|152124368|gb|EV447088.1|EV447088;gi|152123327|gb|EV446047.1|EV446047;gi|152122885|gb|EV445613.1|EV445613;gi|152119235|gb|EV441962.1|EV441962;gi|152118066|gb|EV440793.1|EV440793;gi|152115576|gb|EV438303.1|EV438303;gi|…	K06751+K06752+K06856+K10785+K05443
MAPK signaling pathway	137	137	1	1	ko04010	gi|152125720|gb|EV448439.1|EV448439;gi|152125346|gb|EV448065.1|EV448065;gi|152123432|gb|EV446152.1|EV446152;gi|152122916|gb|EV445644.1|EV445644;gi|152121943|gb|EV444670.1|EV444670;gi|152121094|gb|EV443821.1|EV443821;gi|152120198|gb|EV442925.1|EV442925;gi|152117304|gb|EV440037.1|EV440037;gi|152115303|gb|EV438030.1|EV438030;gi|152113528|gb|EV436255.1|EV436255;gi|152113445|gb|EV436172.1|EV436172;gi|…	K03283+K04460+K04403+K04456+K04345+K04735+K04441+K04855+K04437+K04374+K04371+K04369+K07836+K07830+K04436+K04381+K04429+K02677+K05866+K05093+K04393+K04459+K02580+K04364+K04402+K04379+K01047+K07210+K03173+K04359+K04419+K02187+K04435+K08053+K09253+K04449+K04465+K04407+K04461+K04457+K08018+K03158+K04366+K04434+K04469+K04368+K04451+K04357+K04392+K04455+K04360+K04346
Type I diabetes mellitus	132	132	1	1	ko04940	gi|152115626|gb|EV438353.1|EV438353;gi|152120206|gb|EV442933.1|EV442933;gi|152115305|gb|EV438032.1|EV438032;gi|227121854|gb|GO599555.1|GO599555;gi|152119235|gb|EV441962.1|EV441962;gi|152118066|gb|EV440793.1|EV440793;gi|152120205|gb|EV442932.1|EV442932;gi|152125347|gb|EV448066.1|EV448066;gi|152124359|gb|EV447079.1|EV447079;gi|152121566|gb|EV444293.1|EV444293;gi|152119900|gb|EV442627.1|EV442627;gi|…	K06751+K04077+K06752+K10785+K07817+K01294
Leukocyte transendothelial migration	130	130	1	1	ko04670	gi|152123413|gb|EV446133.1|EV446133;gi|152120831|gb|EV443558.1|EV443558;gi|152119471|gb|EV442198.1|EV442198;gi|152118726|gb|EV441453.1|EV441453;gi|152116616|gb|EV439349.1|EV439349;gi|152113528|gb|EV436255.1|EV436255;gi|380862097|gb|JK033861.1|JK033861;gi|152118286|gb|EV441013.1|EV441013;gi|152113473|gb|EV436200.1|EV436200;gi|152123633|gb|EV446353.1|EV446353;gi|152121375|gb|EV444102.1|EV444102;gi|…	K05725+K08013+K05692+K04441+K10351+K05730+K12757+K05699+K07836+K05719+K02105+K02677+K05760+K01398+K06471+K04393+K04513+K08014+K05691+K08010+K05871+K05690+K06087+K08007+K05859+K04189+K12755+K06527+K04514+K04630+K06089+K05702+K06785+K12758+K05726+K04392+K08009
Adherens junction	130	130	1	1	ko04520	gi|152122101|gb|EV444828.1|EV444828;gi|152120145|gb|EV442872.1|EV442872;gi|152118726|gb|EV441453.1|EV441453;gi|152116616|gb|EV439349.1|EV439349;gi|152121510|gb|EV444237.1|EV444237;gi|152118680|gb|EV441407.1|EV441407;gi|152113542|gb|EV436269.1|EV436269;gi|152121375|gb|EV444102.1|EV444102;gi|152120135|gb|EV442862.1|EV442862;gi|152119466|gb|EV442193.1|EV442193;gi|152117230|gb|EV439963.1|EV439963;gi|…	K05689+K06531+K05692+K05703+K04371+K05083+K05699+K05697+K02105+K05693+K04393+K06084+K04527+K04513+K05691+K05690+K05696+K04498+K04237+K05702+K05695+K04392
Graft-versus-host disease	128	128	1	1	ko05332	gi|152115626|gb|EV438353.1|EV438353;gi|152115305|gb|EV438032.1|EV438032;gi|227121854|gb|GO599555.1|GO599555;gi|152119235|gb|EV441962.1|EV441962;gi|152118066|gb|EV440793.1|EV440793;gi|152125347|gb|EV448066.1|EV448066;gi|152124359|gb|EV447079.1|EV447079;gi|152121566|gb|EV444293.1|EV444293;gi|152119900|gb|EV442627.1|EV442627;gi|152118858|gb|EV441585.1|EV441585;gi|152118455|gb|EV441182.1|EV441182;gi|…	K06751+K06752+K10785
Pathogenic Escherichia coli infection	123	123	1	1	ko05130	gi|152125670|gb|EV448389.1|EV448389;gi|152122773|gb|EV445501.1|EV445501;gi|152122233|gb|EV444960.1|EV444960;gi|152122101|gb|EV444828.1|EV444828;gi|152121361|gb|EV444088.1|EV444088;gi|152120849|gb|EV443576.1|EV443576;gi|152120661|gb|EV443388.1|EV443388;gi|152120210|gb|EV442937.1|EV442937;gi|152118726|gb|EV441453.1|EV441453;gi|152118478|gb|EV441205.1|EV441205;gi|152116671|gb|EV439404.1|EV439404;gi|…	K07375+K05689+K05755+K05692+K05703+K07365+K05719+K02105+K07374+K04393+K04513+K05757+K11294+K08007+K05758+K04514+K06106+K10168
Tight junction	122	122	1	1	ko04530	gi|152121094|gb|EV443821.1|EV443821;gi|152118726|gb|EV441453.1|EV441453;gi|152116616|gb|EV439349.1|EV439349;gi|152115401|gb|EV438128.1|EV438128;gi|31088602|gb|CD051919.1|CD051919;gi|380862097|gb|JK033861.1|JK033861;gi|152125382|gb|EV448101.1|EV448101;gi|152115632|gb|EV438359.1|EV438359;gi|152113910|gb|EV436637.1|EV436637;gi|134154388|gb|CI999987.1|CI999987;gi|152123633|gb|EV446353.1|EV446353;gi|1…	K04456+K05692+K04382+K06109+K10351+K06110+K03456+K12757+K05699+K06095+K07830+K02105+K05631+K05629+K02677+K06096+K04393+K06068+K04354+K04513+K10352+K05691+K06091+K06087+K12755+K04630+K06089+K06106+K04237+K02089+K05702+K06785+K12758
Glutathione metabolism	113	113	1	1	ko00480	gi|152113370|gb|EV436097.1|EV436097;gi|152124901|gb|EV447620.1|EV447620;gi|152121404|gb|EV444131.1|EV444131;gi|152116202|gb|EV438935.1|EV438935;gi|152114892|gb|EV437619.1|EV437619;gi|152125444|gb|EV448163.1|EV448163;gi|152123439|gb|EV446159.1|EV446159;gi|152122293|gb|EV445021.1|EV445021;gi|152121732|gb|EV444459.1|EV444459;gi|152115441|gb|EV438168.1|EV438168;gi|152125529|gb|EV448248.1|EV448248;gi|…	K01581+K00799+K00031+K05360+K00681+K11140+K11142+K00036+K05361+K00802+K10807+K00033
Bacterial invasion of epithelial cells	111	111	1	1	ko05100	gi|152123413|gb|EV446133.1|EV446133;gi|152122101|gb|EV444828.1|EV444828;gi|152120831|gb|EV443558.1|EV443558;gi|152120210|gb|EV442937.1|EV442937;gi|152118726|gb|EV441453.1|EV441453;gi|152116616|gb|EV439349.1|EV439349;gi|152120818|gb|EV443545.1|EV443545;gi|152116726|gb|EV439459.1|EV439459;gi|320096390|gb|HS989949.1|HS989949;gi|152114914|gb|EV437641.1|EV437641;gi|152117778|gb|EV438709.1|EV438709;gi|…	K05725+K05689+K05755+K05692+K13736+K05719+K02105+K05760+K04646+K04393+K04513+K04644+K05757+K05691+K12366+K13738+K01528+K05717+K06278+K05758+K06106+K06272+K05726+K04392
Vibrio cholerae infection	103	103	1	1	ko05110	gi|152120198|gb|EV442925.1|EV442925;gi|152118726|gb|EV441453.1|EV441453;gi|152116616|gb|EV439349.1|EV439349;gi|152122456|gb|EV445184.1|EV445184;gi|152117076|gb|EV439809.1|EV439809;gi|152120905|gb|EV443632.1|EV443632;gi|152119434|gb|EV442161.1|EV442161;gi|152117223|gb|EV439956.1|EV439956;gi|152114149|gb|EV436876.1|EV436876;gi|152118155|gb|EV440882.1|EV440882;gi|152117950|gb|EV440677.1|EV440677;gi|…	K04345+K05692+K10949+K09582+K03662+K04632+K02150+K02677+K02153+K02149+K07937+K02151+K02147+K05859+K02146+K02154+K10956+K02155
Dilated cardiomyopathy	103	103	1	1	ko05414	gi|152120198|gb|EV442925.1|EV442925;gi|152118726|gb|EV441453.1|EV441453;gi|152116616|gb|EV439349.1|EV439349;gi|380862097|gb|JK033861.1|JK033861;gi|152125645|gb|EV448364.1|EV448364;gi|152125531|gb|EV448250.1|EV448250;gi|152124383|gb|EV447103.1|EV447103;gi|152124368|gb|EV447088.1|EV447088;gi|152123327|gb|EV446047.1|EV446047;gi|152122885|gb|EV445613.1|EV445613;gi|152121294|gb|EV444021.1|EV444021;gi|…	K04345+K05692+K10351+K06265+K06856+K09290+K10373+K04632+K05719+K12566+K06485+K12314+K12749+K06525+K12567+K07610+K10375+K08046
TGF-beta signaling pathway	102	102	1	1	ko04350	gi|152115401|gb|EV438128.1|EV438128;gi|152118680|gb|EV441407.1|EV441407;gi|152115632|gb|EV438359.1|EV438359;gi|152113910|gb|EV436637.1|EV436637;gi|134154388|gb|CI999987.1|CI999987;gi|152115740|gb|EV438467.1|EV438467;gi|152113327|gb|EV436054.1|EV436054;gi|152121152|gb|EV443879.1|EV443879;gi|320096416|gb|HS989975.1|HS989975;gi|152124282|gb|EV447002.1|EV447002;gi|152122769|gb|EV445497.1|EV445497;gi|…	K04382+K04371+K03456+K04661+K04660+K03347+K04688+K04513+K04659+K04667+K04663+K04680+K04677+K04498+K04514+K13578
Ubiquitin mediated proteolysis	93	93	1	1	ko04120	gi|152122447|gb|EV445175.1|EV445175;gi|152119517|gb|EV442244.1|EV442244;gi|152117400|gb|EV440133.1|EV440133;gi|152117370|gb|EV440103.1|EV440103;gi|152124865|gb|EV447584.1|EV447584;gi|152120829|gb|EV443556.1|EV443556;gi|152120828|gb|EV443555.1|EV443555;gi|152120529|gb|EV443256.1|EV443256;gi|152117371|gb|EV440104.1|EV440104;gi|152123076|gb|EV445804.1|EV445804;gi|152122583|gb|EV445311.1|EV445311;gi|…	K10592+K10684+K10598+K10140+K04725+K03349+K03350+K03351+K06689+K13305+K03352+K03358+K10264+K10613+K10609+K04554+K10582+K03347+K10447+K10610+K10595+K04706+K10260+K03178+K10594+K04552+K10579+K10601+K04506+K10588+K10615+K10586+K03364+K10685+K03354+K10143+K10589+K04649+K09561
Calcium signaling pathway	90	90	1	1	ko04020	gi|152125754|gb|EV448473.1|EV448473;gi|152120198|gb|EV442925.1|EV442925;gi|152119216|gb|EV441943.1|EV441943;gi|152124935|gb|EV447654.1|EV447654;gi|152124634|gb|EV447354.1|EV447354;gi|152123185|gb|EV445913.1|EV445913;gi|152123047|gb|EV445775.1|EV445775;gi|152122569|gb|EV445297.1|EV445297;gi|152121423|gb|EV444150.1|EV444150;gi|152120042|gb|EV442769.1|EV442769;gi|152119150|gb|EV441877.1|EV441877;gi|…	K04137+K04345+K05863+K05862+K02183+K04855+K05083+K06856+K10785+K04632+K04718+K02677+K05084+K13755+K04515+K05853+K04958+K05871+K00911+K00907+K12042+K05859+K04960+K04633+K04959+K05208
Glycolysis / Gluconeogenesis	90	90	1	1	ko00010	gi|380862204|gb|JK033968.1|JK033968;gi|380862192|gb|JK033956.1|JK033956;gi|152121614|gb|EV444341.1|EV444341;gi|152121613|gb|EV444340.1|EV444340;gi|152120073|gb|EV442800.1|EV442800;gi|152119131|gb|EV441858.1|EV441858;gi|152118931|gb|EV441658.1|EV441658;gi|152118715|gb|EV441442.1|EV441442;gi|152115098|gb|EV437825.1|EV437825;gi|152113157|gb|EV435884.1|EV435884;gi|152114371|gb|EV437098.1|EV437098;gi|…	K00134+K01623+K01689+K00927+K00002+K00128+K01835+K00162+K00016+K01895+K01810+K14085+K01803+K00121+K01834+K00850+K00844+K00873+K00382+K08074+K00129+K00627
Neurotrophin signaling pathway	88	88	1	1	ko04722	gi|152121094|gb|EV443821.1|EV443821;gi|152120878|gb|EV443605.1|EV443605;gi|152120495|gb|EV443222.1|EV443222;gi|152115720|gb|EV438447.1|EV438447;gi|152115303|gb|EV438030.1|EV438030;gi|152113528|gb|EV436255.1|EV436255;gi|152123185|gb|EV445913.1|EV445913;gi|152123047|gb|EV445775.1|EV445775;gi|152122304|gb|EV445032.1|EV445032;gi|152122294|gb|EV445022.1|EV445022;gi|152121423|gb|EV444150.1|EV444150;gi|…	K04456+K12464+K12462+K04735+K04441+K02183+K04374+K04371+K04369+K12465+K07836+K06630+K12388+K04515+K04393+K02580+K04364+K04513+K06277+K12460+K03083+K07193+K02158+K05859+K05872+K12459+K04366+K04368+K04451+K04392+K12463+K04360
Shigellosis	87	87	1	1	ko05131	gi|152120210|gb|EV442937.1|EV442937;gi|152118726|gb|EV441453.1|EV441453;gi|152116616|gb|EV439349.1|EV439349;gi|152115303|gb|EV438030.1|EV438030;gi|152113528|gb|EV436255.1|EV436255;gi|152119589|gb|EV442316.1|EV442316;gi|152118680|gb|EV441407.1|EV441407;gi|152116726|gb|EV439459.1|EV439459;gi|320096402|gb|HS989961.1|HS989961;gi|152121335|gb|EV444062.1|EV444062;gi|152119069|gb|EV441796.1|EV441796;gi|…	K05755+K05692+K04735+K04441+K12836+K04371+K05719+K04393+K02580+K08339+K05757+K12366+K07210+K06256+K05758+K04514+K06106+K04392
Hypertrophic cardiomyopathy (HCM)	87	87	1	1	ko05410	gi|152125162|gb|EV447881.1|EV447881;gi|152124374|gb|EV447094.1|EV447094;gi|152118752|gb|EV441479.1|EV441479;gi|152118726|gb|EV441453.1|EV441453;gi|152116616|gb|EV439349.1|EV439349;gi|380862097|gb|JK033861.1|JK033861;gi|152125645|gb|EV448364.1|EV448364;gi|152121294|gb|EV444021.1|EV444021;gi|152116726|gb|EV439459.1|EV439459;gi|152119288|gb|EV442015.1|EV442015;gi|134154383|gb|CI999982.1|CI999982;gi|…	K07199+K07200+K05692+K10351+K06265+K09290+K10373+K05719+K12566+K06485+K12314+K12749+K06525+K12567+K07610+K10375
Chagas disease (American trypanosomiasis)	86	86	1	1	ko05142	gi|152121094|gb|EV443821.1|EV443821;gi|152115401|gb|EV438128.1|EV438128;gi|152115303|gb|EV438030.1|EV438030;gi|152113528|gb|EV436255.1|EV436255;gi|152118680|gb|EV441407.1|EV441407;gi|152115632|gb|EV438359.1|EV438359;gi|152113910|gb|EV436637.1|EV436637;gi|134154388|gb|CI999987.1|CI999987;gi|152118066|gb|EV440793.1|EV440793;gi|152117223|gb|EV439956.1|EV439956;gi|152113327|gb|EV436054.1|EV436054;gi|…	K04456+K04382+K04735+K04441+K04371+K03456+K10785+K04632+K08057+K03990+K03982+K02580+K05408+K04354+K06453+K04379+K07210+K05443+K05133+K04398+K04630+K04633+K03158+K06450
Toxoplasmosis	86	86	1	1	ko05145	gi|320096367|gb|HS989926.1|HS989926;gi|152125720|gb|EV448439.1|EV448439;gi|152123964|gb|EV446684.1|EV446684;gi|152123432|gb|EV446152.1|EV446152;gi|152122916|gb|EV445644.1|EV445644;gi|152121943|gb|EV444670.1|EV444670;gi|152121094|gb|EV443821.1|EV443821;gi|152117304|gb|EV440037.1|EV440037;gi|152115303|gb|EV438030.1|EV438030;gi|152113528|gb|EV436255.1|EV436255;gi|152113445|gb|EV436172.1|EV436172;gi|…	K12473+K03283+K05637+K04403+K04456+K04735+K04441+K04725+K04371+K06752+K05719+K06485+K02580+K06240+K04570+K05636+K06241+K01047+K07210+K02187+K05443+K02158+K05133+K04398+K04630+K03158
Wnt signaling pathway	85	85	1	1	ko04310	gi|152122779|gb|EV445507.1|EV445507;gi|152120198|gb|EV442925.1|EV442925;gi|152117572|gb|EV440305.1|EV440305;gi|152115401|gb|EV438128.1|EV438128;gi|152121671|gb|EV444398.1|EV444398;gi|152117701|gb|EV440434.1|EV440434;gi|152115632|gb|EV438359.1|EV438359;gi|152113910|gb|EV436637.1|EV436637;gi|134154388|gb|CI999987.1|CI999987;gi|152122923|gb|EV445651.1|EV445651;gi|152122129|gb|EV444856.1|EV444856;gi|…	K04385+K04345+K03068+K04382+K04446+K08957+K03456+K04511+K11584+K02105+K01397+K02677+K04515+K03347+K04513+K04512+K02185+K04507+K03083+K00444+K02165+K04496+K04497+K04495+K04506+K03344+K02166+K04498+K04514+K04451+K01645+K04392
Measles	84	84	1	1	ko05162	gi|152125720|gb|EV448439.1|EV448439;gi|152122916|gb|EV445644.1|EV445644;gi|152121094|gb|EV443821.1|EV443821;gi|152117563|gb|EV440296.1|EV440296;gi|152117562|gb|EV440295.1|EV440295;gi|152117304|gb|EV440037.1|EV440037;gi|152116879|gb|EV439612.1|EV439612;gi|152116878|gb|EV439611.1|EV439611;gi|152115303|gb|EV438030.1|EV438030;gi|152113445|gb|EV436172.1|EV436172;gi|152122394|gb|EV445122.1|EV445122;gi|…	K03283+K04456+K05411+K04735+K03247+K05703+K06624+K06856+K04722+K10785+K04693+K02580+K08860+K03083+K05414+K05133+K11221+K02089+K04451+K06450+K09447
PPAR signaling pathway	79	79	1	1	ko03320	gi|152121017|gb|EV443744.1|EV443744;gi|152119148|gb|EV441875.1|EV441875;gi|152124555|gb|EV447275.1|EV447275;gi|152123746|gb|EV446466.1|EV446466;gi|152123553|gb|EV446273.1|EV446273;gi|152122907|gb|EV445635.1|EV445635;gi|152122766|gb|EV445494.1|EV445494;gi|152120990|gb|EV443717.1|EV443717;gi|152120084|gb|EV442811.1|EV442811;gi|152117485|gb|EV440218.1|EV440218;gi|152117288|gb|EV440021.1|EV440021;gi|…	K08769+K01897+K08770+K08762+K08753+K08768+K08764+K10226+K08765+K08757+K08756+K08752+K08761+K08754+K06259+K01059+K00249+K08766+K06272+K00488+K08525+K08745
Rheumatoid arthritis	79	79	1	1	ko05323	gi|152125117|gb|EV447836.1|EV447836;gi|152117960|gb|EV440687.1|EV440687;gi|152116427|gb|EV439160.1|EV439160;gi|152115305|gb|EV438032.1|EV438032;gi|152113290|gb|EV436017.1|EV436017;gi|227121854|gb|GO599555.1|GO599555;gi|152125531|gb|EV448250.1|EV448250;gi|152124383|gb|EV447103.1|EV447103;gi|152124368|gb|EV447088.1|EV447088;gi|152123327|gb|EV446047.1|EV446047;gi|152122885|gb|EV445613.1|EV445613;gi|…	K05121+K01365+K06752+K06856+K03662+K10785+K02150+K05448+K02153+K02149+K05408+K04379+K14379+K02151+K02147+K02146+K02154+K01371+K02155
Oocyte meiosis	79	79	1	1	ko04114	gi|152125541|gb|EV448260.1|EV448260;gi|152124273|gb|EV446993.1|EV446993;gi|152120198|gb|EV442925.1|EV442925;gi|152115401|gb|EV438128.1|EV438128;gi|152123185|gb|EV445913.1|EV445913;gi|152123047|gb|EV445775.1|EV445775;gi|152121423|gb|EV444150.1|EV444150;gi|152120829|gb|EV443556.1|EV443556;gi|152120828|gb|EV443555.1|EV443555;gi|152120529|gb|EV443256.1|EV443256;gi|152120042|gb|EV442769.1|EV442769;gi|…	K08694+K04345+K04382+K02183+K03349+K04371+K03456+K03350+K11584+K03351+K06630+K06635+K03352+K03358+K04515+K03347+K06269+K04958+K04960+K03354+K04959+K04368+K02537+K08046
Arrhythmogenic right ventricular cardiomyopathy (ARVC)	77	77	1	1	ko05412	gi|152118726|gb|EV441453.1|EV441453;gi|152116616|gb|EV439349.1|EV439349;gi|152125645|gb|EV448364.1|EV448364;gi|152115952|gb|EV438679.1|EV438679;gi|152114231|gb|EV436958.1|EV436958;gi|152121375|gb|EV444102.1|EV444102;gi|152116726|gb|EV439459.1|EV439459;gi|320096390|gb|HS989949.1|HS989949;gi|152121220|gb|EV443947.1|EV443947;gi|152119288|gb|EV442015.1|EV442015;gi|152114914|gb|EV437641.1|EV437641;gi|…	K05692+K06265+K10381+K05699+K05719+K02105+K12566+K06485+K07372+K06525+K05691+K07610+K12642
Chemokine signaling pathway	76	76	1	1	ko04062	gi|152124661|gb|EV447381.1|EV447381;gi|152124635|gb|EV447355.1|EV447355;gi|152123413|gb|EV446133.1|EV446133;gi|152121724|gb|EV444451.1|EV444451;gi|152121094|gb|EV443821.1|EV443821;gi|152120831|gb|EV443558.1|EV443558;gi|152120295|gb|EV443022.1|EV443022;gi|152120198|gb|EV442925.1|EV442925;gi|152115303|gb|EV438030.1|EV438030;gi|152122181|gb|EV444908.1|EV444908;gi|152120519|gb|EV443246.1|EV443246;gi|…	K04537+K05725+K04456+K04345+K04735+K07825+K04371+K05730+K07836+K08291+K05760+K04393+K02580+K05408+K05514+K05509+K04536+K04364+K04513+K05871+K12366+K03083+K05731+K04542+K07210+K10033+K04189+K04514+K04630+K04366+K11221+K04237+K04546+K04368+K05726+K04392+K08046+K12367
Prostate cancer	75	75	1	1	ko05215	gi|152125627|gb|EV448346.1|EV448346;gi|152121094|gb|EV443821.1|EV443821;gi|152117761|gb|EV440494.1|EV440494;gi|152115303|gb|EV438030.1|EV438030;gi|152124045|gb|EV446765.1|EV446765;gi|152123420|gb|EV446140.1|EV446140;gi|152122520|gb|EV445248.1|EV445248;gi|152122304|gb|EV445032.1|EV445032;gi|152122294|gb|EV445022.1|EV445022;gi|152121253|gb|EV443980.1|EV443980;gi|152118680|gb|EV441407.1|EV441407;gi|…	K09048+K04456+K08845+K04735+K04079+K07201+K04374+K04371+K04369+K06624+K05083+K02105+K05093+K02580+K04364+K09487+K03083+K07210+K04359+K02158+K04498+K04366+K04368+K04451+K04357
Hepatitis C	74	74	1	1	ko05160	gi|320096367|gb|HS989926.1|HS989926;gi|152121094|gb|EV443821.1|EV443821;gi|152117761|gb|EV440494.1|EV440494;gi|152117563|gb|EV440296.1|EV440296;gi|152117562|gb|EV440295.1|EV440295;gi|152116879|gb|EV439612.1|EV439612;gi|152116878|gb|EV439611.1|EV439611;gi|152115401|gb|EV438128.1|EV438128;gi|152115303|gb|EV438030.1|EV438030;gi|152113528|gb|EV436255.1|EV436255;gi|152118680|gb|EV441407.1|EV441407;gi|…	K12473+K04456+K08845+K05411+K04382+K04735+K04441+K04371+K03456+K06698+K09444+K04693+K06508+K02580+K08860+K03174+K04354+K04364+K03171+K04706+K03083+K06087+K07210+K03173+K05414+K02158+K03158+K04366+K11221+K04451+K09447+K04357
Arginine and proline metabolism	73	73	1	1	ko00330	gi|152125030|gb|EV447749.1|EV447749;gi|152125029|gb|EV447748.1|EV447748;gi|152120392|gb|EV443119.1|EV443119;gi|152118931|gb|EV441658.1|EV441658;gi|152117633|gb|EV440366.1|EV440366;gi|152115098|gb|EV437825.1|EV437825;gi|152113735|gb|EV436462.1|EV436462;gi|152113157|gb|EV435884.1|EV435884;gi|152116824|gb|EV439557.1|EV439557;gi|152113370|gb|EV436097.1|EV436097;gi|152117962|gb|EV440689.1|EV440689;gi|…	K14677+K01755+K00128+K00472+K00933+K00318+K01581+K00613+K00261+K14085+K11142+K01425+K12657+K00286+K00802+K14455
Systemic lupus erythematosus	72	72	1	1	ko05322	gi|152114034|gb|EV436761.1|EV436761;gi|152115305|gb|EV438032.1|EV438032;gi|227121854|gb|GO599555.1|GO599555;gi|152125531|gb|EV448250.1|EV448250;gi|152124383|gb|EV447103.1|EV447103;gi|152124368|gb|EV447088.1|EV447088;gi|152123327|gb|EV446047.1|EV446047;gi|152122885|gb|EV445613.1|EV445613;gi|152121375|gb|EV444102.1|EV444102;gi|152119235|gb|EV441962.1|EV441962;gi|152118066|gb|EV440793.1|EV440793;gi|…	K11251+K06752+K06856+K05699+K10785+K01330+K03990+K01331+K11090+K03995+K11253+K11252+K05443+K04000+K11086
Citrate cycle (TCA cycle)	71	71	1	1	ko00020	gi|152123876|gb|EV446596.1|EV446596;gi|152117717|gb|EV440450.1|EV440450;gi|152114504|gb|EV437231.1|EV437231;gi|152122897|gb|EV445625.1|EV445625;gi|152114371|gb|EV437098.1|EV437098;gi|152118765|gb|EV441492.1|EV441492;gi|152117012|gb|EV439745.1|EV439745;gi|152113966|gb|EV436693.1|EV436693;gi|152113632|gb|EV436359.1|EV436359;gi|152124559|gb|EV447279.1|EV447279;gi|152123439|gb|EV446159.1|EV446159;gi|…	K00164+K01681+K01648+K00162+K01899+K00025+K00030+K00031+K00237+K01900+K01647+K00236+K00234+K00026+K00382+K01958+K00627+K00235
Vascular smooth muscle contraction	70	70	1	1	ko04270	gi|152125754|gb|EV448473.1|EV448473;gi|152122985|gb|EV445713.1|EV445713;gi|152120198|gb|EV442925.1|EV442925;gi|152117761|gb|EV440494.1|EV440494;gi|31088739|gb|CD052056.1|CD052056;gi|152123185|gb|EV445913.1|EV445913;gi|152123047|gb|EV445775.1|EV445775;gi|152121423|gb|EV444150.1|EV444150;gi|152120042|gb|EV442769.1|EV442769;gi|152118680|gb|EV441407.1|EV441407;gi|152116091|gb|EV438824.1|EV438824;gi|1…	K04137+K12751+K04345+K08845+K02183+K04371+K04369+K04632+K12313+K02677+K06068+K04513+K06269+K04958+K12323+K01047+K04639+K00907+K12755+K04960+K04514+K04366+K04959+K04368+K06270+K12329+K08046+K04346
Insulin signaling pathway	70	70	1	1	ko04910	gi|152125255|gb|EV447974.1|EV447974;gi|152125162|gb|EV447881.1|EV447881;gi|152124374|gb|EV447094.1|EV447094;gi|152121094|gb|EV443821.1|EV443821;gi|152120198|gb|EV442925.1|EV442925;gi|152119608|gb|EV442335.1|EV442335;gi|152118752|gb|EV441479.1|EV441479;gi|152117761|gb|EV440494.1|EV440494;gi|152123420|gb|EV446140.1|EV446140;gi|152123185|gb|EV445913.1|EV445913;gi|152123047|gb|EV445775.1|EV445775;gi|…	K00688+K07199+K07200+K04456+K04345+K04739+K08845+K07201+K02183+K04371+K04369+K07202+K02991+K04688+K04364+K04527+K07196+K06269+K06277+K03083+K00844+K07193+K02158+K05696+K07207+K07197+K07189+K04366+K07192+K07194+K04368+K05695
Purine metabolism	69	69	1	1	ko00230	gi|152118944|gb|EV441671.1|EV441671;gi|152118715|gb|EV441442.1|EV441442;gi|152118685|gb|EV441412.1|EV441412;gi|152118459|gb|EV441186.1|EV441186;gi|152121329|gb|EV444056.1|EV444056;gi|152118594|gb|EV441321.1|EV441321;gi|152117995|gb|EV440722.1|EV440722;gi|152116230|gb|EV438963.1|EV438963;gi|152116149|gb|EV438882.1|EV438882;gi|152113772|gb|EV436499.1|EV436499;gi|152117185|gb|EV439918.1|EV439918;gi|…	K03018+K01835+K00760+K01490+K00948+K03005+K01511+K00962+K00940+K01513+K00939+K03008+K01939+K03021+K13755+K01514+K01081+K02328+K03014+K12323+K14721+K01587+K01769+K03027+K00873+K13987+K02321+K03783+K03011+K03015+K01756+K10807+K00856+K13811+K03006+K01120+K00602+K08046
Pyruvate metabolism	69	69	1	1	ko00620	gi|320096464|gb|HS990023.1|HS990023;gi|152118931|gb|EV441658.1|EV441658;gi|152115098|gb|EV437825.1|EV437825;gi|152113157|gb|EV435884.1|EV435884;gi|152114371|gb|EV437098.1|EV437098;gi|320096393|gb|HS989952.1|HS989952;gi|152122322|gb|EV445050.1|EV445050;gi|152121032|gb|EV443759.1|EV443759;gi|152119492|gb|EV442219.1|EV442219;gi|152119491|gb|EV442218.1|EV442218;gi|152117012|gb|EV439745.1|EV439745;gi|…	K00626+K00128+K00162+K00016+K00025+K01895+K14085+K00011+K00027+K01759+K00102+K00873+K00049+K01067+K00026+K00382+K01958+K00627
Gap junction	67	67	1	1	ko04540	gi|152125670|gb|EV448389.1|EV448389;gi|152122773|gb|EV445501.1|EV445501;gi|152122233|gb|EV444960.1|EV444960;gi|152121361|gb|EV444088.1|EV444088;gi|152121002|gb|EV443729.1|EV443729;gi|152120849|gb|EV443576.1|EV443576;gi|152120661|gb|EV443388.1|EV443388;gi|152120198|gb|EV442925.1|EV442925;gi|152118478|gb|EV441205.1|EV441205;gi|152116671|gb|EV439404.1|EV439404;gi|152113411|gb|EV436138.1|EV436138;gi|…	K07375+K04289+K04345+K04371+K04369+K04632+K02677+K07374+K04364+K07372+K04958+K08959+K04359+K04960+K04630+K07376+K04366+K04959+K04368+K04357+K08046
Lysine degradation	67	67	1	1	ko00310	gi|320096464|gb|HS990023.1|HS990023;gi|152123876|gb|EV446596.1|EV446596;gi|152123864|gb|EV446584.1|EV446584;gi|152118931|gb|EV441658.1|EV441658;gi|152117717|gb|EV440450.1|EV440450;gi|152116658|gb|EV439391.1|EV439391;gi|152116417|gb|EV439150.1|EV439150;gi|152115098|gb|EV437825.1|EV437825;gi|152115044|gb|EV437771.1|EV437771;gi|152113157|gb|EV435884.1|EV435884;gi|152117104|gb|EV439837.1|EV439837;gi|…	K00626+K00164+K11433+K00128+K13646+K00474+K07515+K11423+K11421+K14085+K11420+K11422+K00022+K00252+K07511
Osteoclast differentiation	67	67	1	1	ko04380	gi|152123432|gb|EV446152.1|EV446152;gi|152121943|gb|EV444670.1|EV444670;gi|152121094|gb|EV443821.1|EV443821;gi|152115303|gb|EV438030.1|EV438030;gi|152113528|gb|EV436255.1|EV436255;gi|152122116|gb|EV444843.1|EV444843;gi|152121510|gb|EV444237.1|EV444237;gi|152118680|gb|EV441407.1|EV441407;gi|320096402|gb|HS989961.1|HS989961;gi|152119425|gb|EV442152.1|EV442152;gi|152119069|gb|EV441796.1|EV441796;gi|…	K04403+K04456+K04735+K04441+K14381+K05703+K04371+K04693+K02580+K05090+K04364+K04379+K08010+K06512+K14379+K07210+K03173+K07364+K09253+K04449+K05133+K01371+K14380+K03158+K11221+K04469+K04368+K06551+K04392+K08009+K09028
Leishmaniasis	66	66	1	1	ko05140	gi|152123432|gb|EV446152.1|EV446152;gi|152121943|gb|EV444670.1|EV444670;gi|152115303|gb|EV438030.1|EV438030;gi|152113528|gb|EV436255.1|EV436255;gi|152118680|gb|EV441407.1|EV441407;gi|152115305|gb|EV438032.1|EV438032;gi|227121854|gb|GO599555.1|GO599555;gi|152125531|gb|EV448250.1|EV448250;gi|152124383|gb|EV447103.1|EV447103;gi|152124368|gb|EV447088.1|EV447088;gi|152123327|gb|EV446047.1|EV446047;gi|…	K04403+K04735+K04441+K04371+K06752+K06856+K05697+K05719+K03990+K02580+K04379+K08010+K13536+K05443+K05133+K08009
Axon guidance	63	63	1	1	ko04360	gi|152123413|gb|EV446133.1|EV446133;gi|152120831|gb|EV443558.1|EV443558;gi|152117102|gb|EV439835.1|EV439835;gi|152114287|gb|EV437014.1|EV437014;gi|152122215|gb|EV444942.1|EV444942;gi|152121671|gb|EV444398.1|EV444398;gi|152121510|gb|EV444237.1|EV444237;gi|152118680|gb|EV441407.1|EV441407;gi|152117343|gb|EV440076.1|EV440076;gi|152114916|gb|EV437643.1|EV437643;gi|152118139|gb|EV440866.1|EV440866;gi|…	K05725+K07527+K06521+K07525+K04446+K05703+K04371+K06821+K05765+K05719+K06841+K04393+K06724+K04513+K03083+K07524+K07523+K07526+K06839+K07529+K06840+K05112+K05106+K04189+K05736+K06820+K04514+K04630+K06838+K05462+K04392+K05734+K06755
Fc gamma R-mediated phagocytosis	63	63	1	1	ko04666	gi|152121094|gb|EV443821.1|EV443821;gi|152120210|gb|EV442937.1|EV442937;gi|152119201|gb|EV441928.1|EV441928;gi|152123620|gb|EV446340.1|EV446340;gi|152118680|gb|EV441407.1|EV441407;gi|152118286|gb|EV441013.1|EV441013;gi|152117088|gb|EV439821.1|EV439821;gi|152114977|gb|EV437704.1|EV437704;gi|152113473|gb|EV436200.1|EV436200;gi|152125531|gb|EV448250.1|EV448250;gi|152124383|gb|EV447103.1|EV447103;gi|…	K04456+K05755+K05768+K12562+K04371+K05730+K01115+K01080+K06856+K12559+K05765+K04718+K02677+K04393+K04688+K05757+K13536+K07941+K01528+K05859+K05758+K04366+K04368+K00889+K04392+K12367
Progesterone-mediated oocyte maturation	62	62	1	1	ko04914	gi|152125541|gb|EV448260.1|EV448260;gi|152124273|gb|EV446993.1|EV446993;gi|152121094|gb|EV443821.1|EV443821;gi|152120198|gb|EV442925.1|EV442925;gi|152117761|gb|EV440494.1|EV440494;gi|152113528|gb|EV436255.1|EV436255;gi|152124045|gb|EV446765.1|EV446765;gi|152122520|gb|EV445248.1|EV445248;gi|152121253|gb|EV443980.1|EV443980;gi|152120829|gb|EV443556.1|EV443556;gi|152120828|gb|EV443555.1|EV443555;gi|…	K08694+K04456+K04345+K08845+K04441+K04079+K03349+K04371+K03350+K03351+K03352+K03358+K05866+K05868+K03364+K06638+K03354+K04630+K04366+K04368+K02537+K08046
Mineral absorption	60	60	1	1	ko04978	gi|152119744|gb|EV442471.1|EV442471;gi|152117410|gb|EV440143.1|EV440143;gi|152116807|gb|EV439540.1|EV439540;gi|152122221|gb|EV444948.1|EV444948;gi|152124597|gb|EV447317.1|EV447317;gi|152123337|gb|EV446057.1|EV446057;gi|152118303|gb|EV441030.1|EV441030;gi|152116223|gb|EV438956.1|EV438956;gi|152122312|gb|EV445040.1|EV445040;gi|152123378|gb|EV446098.1|EV446098;gi|152121670|gb|EV444397.1|EV444397;gi|…	K01539+K01540+K00510+K12347+K13625+K00522+K14685
Fatty acid metabolism	60	60	1	1	ko00071	gi|320096464|gb|HS990023.1|HS990023;gi|152119148|gb|EV441875.1|EV441875;gi|152118931|gb|EV441658.1|EV441658;gi|152115098|gb|EV437825.1|EV437825;gi|152113157|gb|EV435884.1|EV435884;gi|152123838|gb|EV446558.1|EV446558;gi|152123769|gb|EV446489.1|EV446489;gi|152116946|gb|EV439679.1|EV439679;gi|152114566|gb|EV437293.1|EV437293;gi|152114565|gb|EV437292.1|EV437292;gi|312919908|gb|HO840595.1|HO840595;gi|…	K00626+K01897+K00128+K13239+K09479+K07515+K13238+K09478+K14085+K08765+K00121+K07509+K00022+K00249+K00252+K08766+K07511+K07508
Cell cycle	60	60	1	1	ko04110	gi|152120962|gb|EV443689.1|EV443689;gi|152120829|gb|EV443556.1|EV443556;gi|152120828|gb|EV443555.1|EV443555;gi|152120529|gb|EV443256.1|EV443256;gi|152114041|gb|EV436768.1|EV436768;gi|152123076|gb|EV445804.1|EV445804;gi|152122583|gb|EV445311.1|EV445311;gi|152121719|gb|EV444446.1|EV444446;gi|152119919|gb|EV442646.1|EV442646;gi|152119186|gb|EV441913.1|EV441913;gi|152115694|gb|EV438421.1|EV438421;gi|…	K06670+K03349+K06624+K03350+K03351+K04802+K06630+K06635+K03352+K03358+K05866+K03347+K04402+K05868+K03083+K04498+K03364+K06638+K06632+K03354+K02089+K02202+K04451+K06067+K02537
Complement and coagulation cascades	58	58	1	1	ko04610	gi|320096459|gb|HS990018.1|HS990018;gi|152114443|gb|EV437170.1|EV437170;gi|152115651|gb|EV438378.1|EV438378;gi|152120932|gb|EV443659.1|EV443659;gi|152119985|gb|EV442712.1|EV442712;gi|152118584|gb|EV441311.1|EV441311;gi|152118501|gb|EV441228.1|EV441228;gi|152114613|gb|EV437340.1|EV437340;gi|152113586|gb|EV436313.1|EV436313;gi|320096363|gb|HS989922.1|HS989922;gi|270017913|gb|GT736455.1|GT736455;gi|…	K03909+K03984+K01330+K03990+K01331+K03982+K03911+K03995+K03992+K01335+K03901+K04000+K04004+K01343+K01320+K01314+K03900+K03902+K03907
Phototransduction - fly	58	58	1	1	ko04745	gi|152118726|gb|EV441453.1|EV441453;gi|152116616|gb|EV439349.1|EV439349;gi|152123185|gb|EV445913.1|EV445913;gi|152123047|gb|EV445775.1|EV445775;gi|152121423|gb|EV444150.1|EV444150;gi|152120042|gb|EV442769.1|EV442769;gi|152114164|gb|EV436891.1|EV436891;gi|152118155|gb|EV440882.1|EV440882;gi|152123233|gb|EV445961.1|EV445961;gi|152115928|gb|EV438655.1|EV438655;gi|152125182|gb|EV447901.1|EV447901;gi|…	K05692+K02183+K02677+K04515+K13804+K08834
Melanogenesis	56	56	1	1	ko04916	gi|152125627|gb|EV448346.1|EV448346;gi|152120198|gb|EV442925.1|EV442925;gi|152119917|gb|EV442644.1|EV442644;gi|152123185|gb|EV445913.1|EV445913;gi|152123047|gb|EV445775.1|EV445775;gi|152121423|gb|EV444150.1|EV444150;gi|152120042|gb|EV442769.1|EV442769;gi|152118680|gb|EV441407.1|EV441407;gi|152116091|gb|EV438824.1|EV438824;gi|152114164|gb|EV436891.1|EV436891;gi|145280693|gb|ES321918.1|ES321918;gi|…	K09048+K04345+K08725+K02183+K04371+K04369+K04632+K02105+K02677+K04515+K03083+K00444+K04498+K04630+K04366+K04368+K08046
Vasopressin-regulated water reabsorption	56	56	1	1	ko04962	gi|152125627|gb|EV448346.1|EV448346;gi|152120495|gb|EV443222.1|EV443222;gi|152120198|gb|EV442925.1|EV442925;gi|152116061|gb|EV438794.1|EV438794;gi|152114227|gb|EV436954.1|EV436954;gi|152119498|gb|EV442225.1|EV442225;gi|152117223|gb|EV439956.1|EV439956;gi|152114226|gb|EV436953.1|EV436953;gi|152113687|gb|EV436414.1|EV436414;gi|320096445|gb|HS990004.1|HS990004;gi|152125516|gb|EV448235.1|EV448235;gi|…	K09048+K12462+K04345+K10424+K10413+K04632+K10415+K04648+K10426+K10416+K07905+K07904+K08046
T cell receptor signaling pathway	56	56	1	1	ko04660	gi|152121094|gb|EV443821.1|EV443821;gi|152115303|gb|EV438030.1|EV438030;gi|152113528|gb|EV436255.1|EV436255;gi|152121671|gb|EV444398.1|EV444398;gi|152121510|gb|EV444237.1|EV444237;gi|152120161|gb|EV442888.1|EV442888;gi|152118680|gb|EV441407.1|EV441407;gi|152118286|gb|EV441013.1|EV441013;gi|152116091|gb|EV438824.1|EV438824;gi|152113473|gb|EV436200.1|EV436200;gi|152118066|gb|EV440793.1|EV440793;gi|…	K04456+K04735+K04441+K04446+K05703+K07365+K04371+K05730+K04369+K10785+K05697+K04393+K02580+K04364+K04513+K06453+K04379+K03083+K07210+K05443+K07364+K05872+K05736+K04366+K02089+K04368+K06450+K05734
Small cell lung cancer	55	55	1	1	ko05222	gi|152123964|gb|EV446684.1|EV446684;gi|152123413|gb|EV446133.1|EV446133;gi|152121094|gb|EV443821.1|EV443821;gi|152120831|gb|EV443558.1|EV443558;gi|152115303|gb|EV438030.1|EV438030;gi|152124865|gb|EV447584.1|EV447584;gi|152121610|gb|EV444337.1|EV444337;gi|152120843|gb|EV443570.1|EV443570;gi|152116726|gb|EV439459.1|EV439459;gi|134154383|gb|CI999982.1|CI999982;gi|152121609|gb|EV444336.1|EV444336;gi|…	K05637+K05725+K04456+K04735+K04725+K06237+K05719+K06485+K02580+K06240+K03174+K04706+K04570+K05636+K06241+K07210+K03173+K02219+K05717+K08525+K02089+K04451
NOD-like receptor signaling pathway	54	54	1	1	ko04621	gi|320096442|gb|HS990001.1|HS990001;gi|152124179|gb|EV446899.1|EV446899;gi|152123432|gb|EV446152.1|EV446152;gi|152122316|gb|EV445044.1|EV445044;gi|152121943|gb|EV444670.1|EV444670;gi|152115539|gb|EV438266.1|EV438266;gi|152115303|gb|EV438030.1|EV438030;gi|152113528|gb|EV436255.1|EV436255;gi|152124865|gb|EV447584.1|EV447584;gi|152124045|gb|EV446765.1|EV446765;gi|152122520|gb|EV445248.1|EV445248;gi|…	K12800+K12798+K04403+K12792+K04735+K04441+K04725+K04079+K04371+K02580+K12797+K12796+K09487+K07210+K04398
mRNA surveillance pathway	54	54	1	1	ko03015	gi|152122914|gb|EV445642.1|EV445642;gi|152119666|gb|EV442393.1|EV442393;gi|152117744|gb|EV440477.1|EV440477;gi|152115401|gb|EV438128.1|EV438128;gi|134154339|gb|AB231301.1|AB231301;gi|152117384|gb|EV440117.1|EV440117;gi|152115632|gb|EV438359.1|EV438359;gi|152113910|gb|EV436637.1|EV436637;gi|134154388|gb|CI999987.1|CI999987;gi|152122129|gb|EV444856.1|EV444856;gi|152119837|gb|EV442564.1|EV442564;gi|…	K03267+K12882+K14326+K04382+K12812+K14398+K03456+K11584+K13126+K04354+K14285+K00565+K14401+K14400+K14325+K14376+K14407+K12876+K14324+K14404+K14396+K06965
Proteasome	53	53	1	1	ko03050	gi|152117398|gb|EV440131.1|EV440131;gi|152124996|gb|EV447715.1|EV447715;gi|152123829|gb|EV446549.1|EV446549;gi|152121717|gb|EV444444.1|EV444444;gi|152120784|gb|EV443511.1|EV443511;gi|152120657|gb|EV443384.1|EV443384;gi|152116884|gb|EV439617.1|EV439617;gi|152120656|gb|EV443383.1|EV443383;gi|152117397|gb|EV440130.1|EV440130;gi|152113617|gb|EV436344.1|EV436344;gi|152124150|gb|EV446870.1|EV446870;gi|…	K03061+K03063+K02736+K02735+K03028+K03033+K06698+K03038+K02732+K06699+K03062+K03032+K03065+K02726+K02738+K10881+K02725+K03029+K11599+K02730+K03035
GnRH signaling pathway	51	51	1	1	ko04912	gi|152120198|gb|EV442925.1|EV442925;gi|152113528|gb|EV436255.1|EV436255;gi|152123185|gb|EV445913.1|EV445913;gi|152123047|gb|EV445775.1|EV445775;gi|152122304|gb|EV445032.1|EV445032;gi|152122294|gb|EV445022.1|EV445022;gi|152121423|gb|EV444150.1|EV444150;gi|152120042|gb|EV442769.1|EV442769;gi|152118680|gb|EV441407.1|EV441407;gi|152117088|gb|EV439821.1|EV439821;gi|152116091|gb|EV438824.1|EV438824;gi|…	K04345+K04441+K02183+K04374+K04371+K01115+K04369+K04632+K01398+K04515+K04393+K04364+K04958+K05871+K01047+K04960+K04366+K04959+K04368+K08046
Gastric acid secretion	51	51	1	1	ko04971	gi|152120198|gb|EV442925.1|EV442925;gi|152119744|gb|EV442471.1|EV442471;gi|152117410|gb|EV440143.1|EV440143;gi|152116807|gb|EV439540.1|EV439540;gi|152114307|gb|EV437034.1|EV437034;gi|152123185|gb|EV445913.1|EV445913;gi|152123047|gb|EV445775.1|EV445775;gi|152121423|gb|EV444150.1|EV444150;gi|152120042|gb|EV442769.1|EV442769;gi|152114164|gb|EV436891.1|EV436891;gi|152117223|gb|EV439956.1|EV439956;gi|…	K04345+K01539+K01540+K13962+K02183+K04632+K02677+K04515+K04958+K08007+K00907+K04960+K04630+K04959+K08046
B cell receptor signaling pathway	51	51	1	1	ko04662	gi|152121094|gb|EV443821.1|EV443821;gi|152115303|gb|EV438030.1|EV438030;gi|152121671|gb|EV444398.1|EV444398;gi|152118680|gb|EV441407.1|EV441407;gi|152118286|gb|EV441013.1|EV441013;gi|152116091|gb|EV438824.1|EV438824;gi|152113473|gb|EV436200.1|EV436200;gi|152125531|gb|EV448250.1|EV448250;gi|152124383|gb|EV447103.1|EV447103;gi|152124368|gb|EV447088.1|EV447088;gi|152123327|gb|EV446047.1|EV446047;gi|…	K04456+K04735+K04446+K04371+K05730+K04369+K06856+K12229+K05697+K06467+K06508+K02580+K04364+K04379+K03083+K07210+K05872+K04366+K04368+K04392
Hematopoietic cell lineage	50	50	1	1	ko04640	gi|152123526|gb|EV446246.1|EV446246;gi|152123504|gb|EV446224.1|EV446224;gi|152125531|gb|EV448250.1|EV448250;gi|152124932|gb|EV447651.1|EV447651;gi|152124383|gb|EV447103.1|EV447103;gi|152124368|gb|EV447088.1|EV447088;gi|152123327|gb|EV446047.1|EV446047;gi|152122885|gb|EV445613.1|EV445613;gi|152115576|gb|EV438303.1|EV438303;gi|134154383|gb|CI999982.1|CI999982;gi|1292841|gb|Z71916.1|Z71916;gi|152116…	K06460+K06856+K05056+K06485+K06467+K05090+K11140+K05055+K06455+K06259+K06256+K06475+K06474+K00431+K06450+K06469
Toll-like receptor signaling pathway	50	50	1	1	ko04620	gi|152124021|gb|EV446741.1|EV446741;gi|152123432|gb|EV446152.1|EV446152;gi|152122333|gb|EV445061.1|EV445061;gi|152121943|gb|EV444670.1|EV444670;gi|152121094|gb|EV443821.1|EV443821;gi|152117563|gb|EV440296.1|EV440296;gi|152117562|gb|EV440295.1|EV440295;gi|152116879|gb|EV439612.1|EV439612;gi|152116878|gb|EV439611.1|EV439611;gi|152115303|gb|EV438030.1|EV438030;gi|152113528|gb|EV436255.1|EV436255;gi|…	K05409+K04403+K04456+K05411+K04735+K04441+K04371+K04369+K02580+K03174+K04379+K06250+K07210+K05414+K05399+K04398+K01371+K04368+K09447+K04392+K10168
Tryptophan metabolism	50	50	1	1	ko00380	gi|320096464|gb|HS990023.1|HS990023;gi|152123876|gb|EV446596.1|EV446596;gi|152118931|gb|EV441658.1|EV441658;gi|152117717|gb|EV440450.1|EV440450;gi|152115098|gb|EV437825.1|EV437825;gi|152113157|gb|EV435884.1|EV435884;gi|312919908|gb|HO840595.1|HO840595;gi|152117860|gb|EV440587.1|EV440587;gi|134154362|gb|CI999961.1|CI999961;gi|31088637|gb|CD051954.1|CD051954;gi|152115962|gb|EV438689.1|EV438689;gi|1…	K00626+K00164+K00128+K07515+K00543+K14085+K00502+K00157+K01867+K00816+K00022+K00252+K07511+K03781
Long-term potentiation	49	49	1	1	ko04720	gi|152120198|gb|EV442925.1|EV442925;gi|152117761|gb|EV440494.1|EV440494;gi|152123185|gb|EV445913.1|EV445913;gi|152123047|gb|EV445775.1|EV445775;gi|152122304|gb|EV445032.1|EV445032;gi|152122294|gb|EV445022.1|EV445022;gi|152121423|gb|EV444150.1|EV444150;gi|152120042|gb|EV442769.1|EV442769;gi|152118680|gb|EV441407.1|EV441407;gi|152116091|gb|EV438824.1|EV438824;gi|152114164|gb|EV436891.1|EV436891;gi|…	K04345+K08845+K02183+K04374+K04371+K04369+K07836+K02677+K04515+K06269+K04958+K08014+K04498+K04960+K04366+K04959+K04368+K05208+K06270
RNA degradation	49	49	1	1	ko03018	gi|152121614|gb|EV444341.1|EV444341;gi|152121613|gb|EV444340.1|EV444340;gi|152118492|gb|EV441219.1|EV441219;gi|152120206|gb|EV442933.1|EV442933;gi|152117253|gb|EV439986.1|EV439986;gi|152117247|gb|EV439980.1|EV439980;gi|152116230|gb|EV438963.1|EV438963;gi|152119837|gb|EV442564.1|EV442564;gi|152117591|gb|EV440324.1|EV440324;gi|152120205|gb|EV442932.1|EV442932;gi|152117246|gb|EV439979.1|EV439979;gi|…	K01689+K12603+K04077+K12619+K12580+K00962+K13126+K12597+K14443+K04043+K12607+K12602+K12581+K01148
p53 signaling pathway	48	48	1	1	ko04115	gi|152117370|gb|EV440103.1|EV440103;gi|380862254|gb|JK034018.1|JK034018;gi|380862241|gb|JK034005.1|JK034005;gi|380862167|gb|JK033931.1|JK033931;gi|380862144|gb|JK033908.1|JK033908;gi|152117371|gb|EV440104.1|EV440104;gi|152114780|gb|EV437507.1|EV437507;gi|152113639|gb|EV436366.1|EV436366;gi|152122676|gb|EV445404.1|EV445404;gi|320096363|gb|HS989922.1|HS989922;gi|270017913|gb|GT736455.1|GT736455;gi|…	K10140+K10145+K10146+K10138+K03982+K04402+K05868+K02187+K04506+K04596+K07207+K10136+K10139+K04398+K10143+K10135+K02089+K04451+K04726
Carbon fixation in photosynthetic organisms	48	48	1	1	ko00710	gi|380862192|gb|JK033956.1|JK033956;gi|152125024|gb|EV447743.1|EV447743;gi|152120073|gb|EV442800.1|EV442800;gi|152117012|gb|EV439745.1|EV439745;gi|152113966|gb|EV436693.1|EV436693;gi|152113632|gb|EV436359.1|EV436359;gi|152122019|gb|EV444746.1|EV444746;gi|380862234|gb|JK033998.1|JK033998;gi|152125797|gb|EV448516.1|EV448516;gi|152124973|gb|EV447692.1|EV447692;gi|152123122|gb|EV445850.1|EV445850;gi|…	K01623+K00615+K00927+K00025+K01803+K00873+K00026+K00814
Propanoate metabolism	48	48	1	1	ko00640	gi|320096464|gb|HS990023.1|HS990023;gi|152118931|gb|EV441658.1|EV441658;gi|152115098|gb|EV437825.1|EV437825;gi|152113157|gb|EV435884.1|EV435884;gi|320096393|gb|HS989952.1|HS989952;gi|312919908|gb|HO840595.1|HO840595;gi|152123943|gb|EV446663.1|EV446663;gi|152122322|gb|EV445050.1|EV445050;gi|152121032|gb|EV443759.1|EV443759;gi|152119492|gb|EV442219.1|EV442219;gi|152119491|gb|EV442218.1|EV442218;gi|…	K00626+K00128+K00016+K07515+K01966+K01899+K01895+K14085+K01900+K01847+K00249+K07511
Valine, leucine and isoleucine degradation	47	47	1	1	ko00280	gi|320096464|gb|HS990023.1|HS990023;gi|152118931|gb|EV441658.1|EV441658;gi|152115098|gb|EV437825.1|EV437825;gi|152113157|gb|EV435884.1|EV435884;gi|152113803|gb|EV436530.1|EV436530;gi|312919908|gb|HO840595.1|HO840595;gi|152123943|gb|EV446663.1|EV446663;gi|152117860|gb|EV440587.1|EV440587;gi|134154362|gb|CI999961.1|CI999961;gi|31088637|gb|CD051954.1|CD051954;gi|152119920|gb|EV442647.1|EV442647;gi|1…	K00626+K00128+K11538+K07515+K01966+K09478+K14085+K05607+K01847+K00157+K00166+K07509+K08683+K00022+K00249+K00382+K07511+K07508
Aminoacyl-tRNA biosynthesis	47	47	1	1	ko00970	gi|152122352|gb|EV445080.1|EV445080;gi|152117988|gb|EV440715.1|EV440715;gi|152125041|gb|EV447760.1|EV447760;gi|152116450|gb|EV439183.1|EV439183;gi|152125743|gb|EV448462.1|EV448462;gi|152125289|gb|EV448008.1|EV448008;gi|152124443|gb|EV447163.1|EV447163;gi|152123641|gb|EV446361.1|EV446361;gi|152122284|gb|EV445012.1|EV445012;gi|152121204|gb|EV443931.1|EV443931;gi|152121161|gb|EV443888.1|EV443888;gi|…	K00604+K01886+K04567+K01880+K01869+K01873+K14163+K01887+K01867+K01892+K01889+K01890+K01872+K02434
Peroxisome	46	46	1	1	ko04146	gi|152119148|gb|EV441875.1|EV441875;gi|152123838|gb|EV446558.1|EV446558;gi|152123769|gb|EV446489.1|EV446489;gi|152122665|gb|EV445393.1|EV445393;gi|152118498|gb|EV441225.1|EV441225;gi|152116946|gb|EV439679.1|EV439679;gi|152123439|gb|EV446159.1|EV446159;gi|152122437|gb|EV445165.1|EV445165;gi|152121732|gb|EV444459.1|EV444459;gi|152115441|gb|EV438168.1|EV438168;gi|152120589|gb|EV443316.1|EV443316;gi|…	K01897+K13239+K13352+K13338+K00031+K05675+K08764+K11187+K08726+K12663+K13354+K13339+K11147+K13356+K13355+K13345+K03781+K04565+K00649+K13341
Salivary secretion	46	46	1	1	ko04970	gi|152125754|gb|EV448473.1|EV448473;gi|152121666|gb|EV444393.1|EV444393;gi|152120198|gb|EV442925.1|EV442925;gi|152119744|gb|EV442471.1|EV442471;gi|152117410|gb|EV440143.1|EV440143;gi|152116807|gb|EV439540.1|EV439540;gi|152123185|gb|EV445913.1|EV445913;gi|152123047|gb|EV445775.1|EV445775;gi|152121423|gb|EV444150.1|EV444150;gi|152120042|gb|EV442769.1|EV442769;gi|152114164|gb|EV436891.1|EV436891;gi|…	K04137+K13911+K04345+K01539+K01540+K02183+K04632+K02677+K04958+K13899+K04960+K13912+K07376+K04959+K04945+K08046
Pancreatic secretion	46	46	1	1	ko04972	gi|152119744|gb|EV442471.1|EV442471;gi|152117410|gb|EV440143.1|EV440143;gi|152116807|gb|EV439540.1|EV439540;gi|152120297|gb|EV443024.1|EV443024;gi|152117223|gb|EV439956.1|EV439956;gi|152124597|gb|EV447317.1|EV447317;gi|152118155|gb|EV440882.1|EV440882;gi|152124165|gb|EV446885.1|EV446885;gi|152119960|gb|EV442687.1|EV442687;gi|152116691|gb|EV439424.1|EV439424;gi|152115520|gb|EV438247.1|EV438247;gi|…	K01539+K01540+K07836+K04632+K02677+K05853+K04513+K04958+K01047+K07901+K07904+K04960+K05028+K04959+K04392+K08046
Staphylococcus aureus infection	46	46	1	1	ko05150	gi|152115305|gb|EV438032.1|EV438032;gi|227121854|gb|GO599555.1|GO599555;gi|152125531|gb|EV448250.1|EV448250;gi|152124383|gb|EV447103.1|EV447103;gi|152124368|gb|EV447088.1|EV447088;gi|152123327|gb|EV446047.1|EV446047;gi|152122885|gb|EV445613.1|EV445613;gi|152119235|gb|EV441962.1|EV441962;gi|152118066|gb|EV440793.1|EV440793;gi|152115651|gb|EV438378.1|EV438378;gi|152115576|gb|EV438303.1|EV438303;gi|…	K06752+K06856+K10785+K01330+K03990+K01331+K03992+K01335+K05443+K04004
Cell cycle - yeast	46	46	1	1	ko04111	gi|152115401|gb|EV438128.1|EV438128;gi|152120962|gb|EV443689.1|EV443689;gi|152120829|gb|EV443556.1|EV443556;gi|152120828|gb|EV443555.1|EV443555;gi|152120529|gb|EV443256.1|EV443256;gi|152115632|gb|EV438359.1|EV438359;gi|152113910|gb|EV436637.1|EV436637;gi|134154388|gb|CI999987.1|CI999987;gi|152123076|gb|EV445804.1|EV445804;gi|152122583|gb|EV445311.1|EV445311;gi|152121719|gb|EV444446.1|EV444446;gi|…	K04382+K06670+K03349+K03456+K03350+K03351+K03352+K03358+K03347+K04354+K02219+K02516+K03364+K03354+K06675+K02537
Ribosome biogenesis in eukaryotes	46	46	1	1	ko03008	gi|152117593|gb|EV440326.1|EV440326;gi|152117108|gb|EV439841.1|EV439841;gi|152117253|gb|EV439986.1|EV439986;gi|152115825|gb|EV438552.1|EV438552;gi|152113540|gb|EV436267.1|EV436267;gi|152113495|gb|EV436222.1|EV436222;gi|152121453|gb|EV444180.1|EV444180;gi|152119363|gb|EV442090.1|EV442090;gi|152119155|gb|EV441882.1|EV441882;gi|31088648|gb|CD051965.1|CD051965;gi|31088603|gb|CD051920.1|CD051920;gi|15…	K12845+K14525+K12619+K14570+K14558+K14567+K14574+K14535+K14561+K14553+K14548+K14285+K14546+K14571+K03264+K14557+K14538+K14550+K14564+K14569
Natural killer cell mediated cytotoxicity	44	44	1	1	ko04650	gi|152117761|gb|EV440494.1|EV440494;gi|152121671|gb|EV444398.1|EV444398;gi|152121510|gb|EV444237.1|EV444237;gi|152118680|gb|EV441407.1|EV441407;gi|152118286|gb|EV441013.1|EV441013;gi|152116091|gb|EV438824.1|EV438824;gi|152113473|gb|EV436200.1|EV436200;gi|152125531|gb|EV448250.1|EV448250;gi|152124383|gb|EV447103.1|EV447103;gi|152124368|gb|EV447088.1|EV447088;gi|152123327|gb|EV446047.1|EV446047;gi|…	K08845+K04446+K05703+K04371+K05730+K04369+K06856+K04722+K05697+K02677+K07983+K04364+K06453+K05871+K02187+K05414+K05859+K05133+K04366+K04368+K04726+K04392
Plant-pathogen interaction	43	43	1	1	ko04626	gi|152124045|gb|EV446765.1|EV446765;gi|152123185|gb|EV445913.1|EV445913;gi|152123047|gb|EV445775.1|EV445775;gi|152122520|gb|EV445248.1|EV445248;gi|152121423|gb|EV444150.1|EV444150;gi|152121253|gb|EV443980.1|EV443980;gi|152120042|gb|EV442769.1|EV442769;gi|152115526|gb|EV438253.1|EV438253;gi|152114164|gb|EV436891.1|EV436891;gi|152122499|gb|EV445227.1|EV445227;gi|152123433|gb|EV446153.1|EV446153;gi|…	K04079+K02183+K02358+K09487+K04368
Pyrimidine metabolism	43	43	1	1	ko00240	gi|152124265|gb|EV446985.1|EV446985;gi|152118944|gb|EV441671.1|EV441671;gi|152117630|gb|EV440363.1|EV440363;gi|152118594|gb|EV441321.1|EV441321;gi|152117995|gb|EV440722.1|EV440722;gi|152116230|gb|EV438963.1|EV438963;gi|152116149|gb|EV438882.1|EV438882;gi|152113772|gb|EV436499.1|EV436499;gi|152118155|gb|EV440882.1|EV440882;gi|152116336|gb|EV439069.1|EV439069;gi|152120277|gb|EV443004.1|EV443004;gi|…	K11540+K03018+K00384+K03005+K01511+K00962+K00940+K03008+K03021+K01081+K02328+K03014+K00560+K14721+K00944+K00857+K00876+K03027+K02321+K03783+K03011+K03015+K00207+K10807+K13421+K03006
Drug metabolism - cytochrome P450	42	42	1	1	ko00982	gi|152124901|gb|EV447620.1|EV447620;gi|152121404|gb|EV444131.1|EV444131;gi|152116202|gb|EV438935.1|EV438935;gi|152114892|gb|EV437619.1|EV437619;gi|152125444|gb|EV448163.1|EV448163;gi|152122293|gb|EV445021.1|EV445021;gi|152125529|gb|EV448248.1|EV448248;gi|152119169|gb|EV441896.1|EV441896;gi|152125803|gb|EV448522.1|EV448522;gi|152124902|gb|EV447621.1|EV447621;gi|152123519|gb|EV446239.1|EV446239;gi|…	K00799+K07411+K00121+K00157+K07414+K00129
Epithelial cell signaling in Helicobacter pylori infection	42	42	1	1	ko05120	gi|152115303|gb|EV438030.1|EV438030;gi|152113528|gb|EV436255.1|EV436255;gi|152120905|gb|EV443632.1|EV443632;gi|152114149|gb|EV436876.1|EV436876;gi|320096402|gb|HS989961.1|HS989961;gi|152117950|gb|EV440677.1|EV440677;gi|152113969|gb|EV436696.1|EV436696;gi|152121335|gb|EV444062.1|EV444062;gi|152119069|gb|EV441796.1|EV441796;gi|152118570|gb|EV441297.1|EV441297;gi|152115274|gb|EV438001.1|EV438001;gi|…	K04735+K04441+K03662+K02150+K02153+K04393+K02580+K02149+K02151+K07210+K02187+K02147+K05859+K02146+K02154+K06089+K02155+K06785+K04392
Meiosis - yeast	42	42	1	1	ko04113	gi|152120198|gb|EV442925.1|EV442925;gi|152115401|gb|EV438128.1|EV438128;gi|152120829|gb|EV443556.1|EV443556;gi|152120828|gb|EV443555.1|EV443555;gi|152120529|gb|EV443256.1|EV443256;gi|152115632|gb|EV438359.1|EV438359;gi|152113910|gb|EV436637.1|EV436637;gi|134154388|gb|CI999987.1|CI999987;gi|152123076|gb|EV445804.1|EV445804;gi|152122583|gb|EV445311.1|EV445311;gi|152122129|gb|EV444856.1|EV444856;gi|…	K04345+K04382+K03349+K03456+K03350+K11584+K03351+K03352+K03358+K06269+K03354+K02537
Metabolism of xenobiotics by cytochrome P450	41	41	1	1	ko00980	gi|152124901|gb|EV447620.1|EV447620;gi|152121404|gb|EV444131.1|EV444131;gi|152116202|gb|EV438935.1|EV438935;gi|152114892|gb|EV437619.1|EV437619;gi|152125444|gb|EV448163.1|EV448163;gi|152122293|gb|EV445021.1|EV445021;gi|152125529|gb|EV448248.1|EV448248;gi|152119169|gb|EV441896.1|EV441896;gi|152124902|gb|EV447621.1|EV447621;gi|152123519|gb|EV446239.1|EV446239;gi|152122945|gb|EV445673.1|EV445673;gi|…	K00799+K00121+K00212+K00129+K01253
Glycine, serine and threonine metabolism	41	41	1	1	ko00260	gi|152119461|gb|EV442188.1|EV442188;gi|152117519|gb|EV440252.1|EV440252;gi|152116675|gb|EV439408.1|EV439408;gi|152115855|gb|EV438582.1|EV438582;gi|152115786|gb|EV438513.1|EV438513;gi|152117962|gb|EV440689.1|EV440689;gi|152124150|gb|EV446870.1|EV446870;gi|152116858|gb|EV439591.1|EV439591;gi|152118615|gb|EV441342.1|EV441342;gi|152124394|gb|EV447114.1|EV447114;gi|152123570|gb|EV446290.1|EV446290;gi|…	K01752+K00058+K00613+K00276+K01079+K14085+K00643+K00831+K00382+K00600
Methane metabolism	41	41	1	1	ko00680	gi|152121614|gb|EV444341.1|EV444341;gi|152121613|gb|EV444340.1|EV444340;gi|152115855|gb|EV438582.1|EV438582;gi|152115786|gb|EV438513.1|EV438513;gi|152116858|gb|EV439591.1|EV439591;gi|152121364|gb|EV444091.1|EV444091;gi|1292826|gb|Z71901.1|Z71901;gi|152124394|gb|EV447114.1|EV447114;gi|152123570|gb|EV446290.1|EV446290;gi|152122945|gb|EV445673.1|EV445673;gi|152122562|gb|EV445290.1|EV445290;gi|152122…	K01689+K00058+K01079+K01895+K00121+K01834+K00831+K00850+K03781+K00600
Phosphatidylinositol signaling system	41	41	1	1	ko04070	gi|152115230|gb|EV437957.1|EV437957;gi|152125507|gb|EV448226.1|EV448226;gi|152123185|gb|EV445913.1|EV445913;gi|152123047|gb|EV445775.1|EV445775;gi|152121423|gb|EV444150.1|EV444150;gi|152120042|gb|EV442769.1|EV442769;gi|152118787|gb|EV441514.1|EV441514;gi|152115924|gb|EV438651.1|EV438651;gi|152114164|gb|EV436891.1|EV436891;gi|152113428|gb|EV436155.1|EV436155;gi|152120910|gb|EV443637.1|EV443637;gi|…	K00999+K00888+K02183+K00913+K01092+K00920+K02677+K04958+K01099+K00911+K00914+K05859+K00901+K04960+K01109+K04959+K13711+K00889+K01106
Pentose phosphate pathway	41	41	1	1	ko00030	gi|380862192|gb|JK033956.1|JK033956;gi|152125024|gb|EV447743.1|EV447743;gi|152118715|gb|EV441442.1|EV441442;gi|152121329|gb|EV444056.1|EV444056;gi|152123050|gb|EV445778.1|EV445778;gi|152122142|gb|EV444869.1|EV444869;gi|380862234|gb|JK033998.1|JK033998;gi|152122143|gb|EV444870.1|EV444870;gi|380862223|gb|JK033987.1|JK033987;gi|380862147|gb|JK033911.1|JK033911;gi|152124339|gb|EV447059.1|EV447059;gi|…	K01623+K00615+K01835+K00948+K01810+K00850+K00616+K00036+K01619+K00033
Bile secretion	39	39	1	1	ko04976	gi|320096367|gb|HS989926.1|HS989926;gi|152120198|gb|EV442925.1|EV442925;gi|152119744|gb|EV442471.1|EV442471;gi|152117410|gb|EV440143.1|EV440143;gi|152116807|gb|EV439540.1|EV439540;gi|152113360|gb|EV436087.1|EV436087;gi|152124337|gb|EV447057.1|EV447057;gi|152124169|gb|EV446889.1|EV446889;gi|152123732|gb|EV446452.1|EV446452;gi|152117223|gb|EV439956.1|EV439956;gi|152124597|gb|EV447317.1|EV447317;gi|…	K12473+K04345+K01539+K01540+K07299+K05658+K14360+K04632+K00021+K09864+K13857+K01253+K08046
Cysteine and methionine metabolism	39	39	1	1	ko00270	gi|152119461|gb|EV442188.1|EV442188;gi|152117519|gb|EV440252.1|EV440252;gi|152116675|gb|EV439408.1|EV439408;gi|152115679|gb|EV438406.1|EV438406;gi|152122849|gb|EV445577.1|EV445577;gi|320096393|gb|HS989952.1|HS989952;gi|152122322|gb|EV445050.1|EV445050;gi|152121032|gb|EV443759.1|EV443759;gi|152119492|gb|EV442219.1|EV442219;gi|152119491|gb|EV442218.1|EV442218;gi|31088701|gb|CD052018.1|CD052018;gi|1…	K01752+K01011+K01251+K00016+K08964+K00789+K00558+K00815+K00802+K14455+K08967
Long-term depression	38	38	1	1	ko04730	gi|152117761|gb|EV440494.1|EV440494;gi|152115401|gb|EV438128.1|EV438128;gi|152118680|gb|EV441407.1|EV441407;gi|152116091|gb|EV438824.1|EV438824;gi|152115632|gb|EV438359.1|EV438359;gi|152113910|gb|EV436637.1|EV436637;gi|134154388|gb|CI999987.1|CI999987;gi|152117223|gb|EV439956.1|EV439956;gi|152113327|gb|EV436054.1|EV436054;gi|152118155|gb|EV440882.1|EV440882;gi|152124165|gb|EV446885.1|EV446885;gi|…	K08845+K04382+K04371+K04369+K03456+K04632+K02677+K04958+K01047+K04639+K04960+K04630+K07376+K04366+K04959+K04368+K04346
Apoptosis	38	38	1	1	ko04210	gi|152121094|gb|EV443821.1|EV443821;gi|152120198|gb|EV442925.1|EV442925;gi|152119608|gb|EV442335.1|EV442335;gi|152115303|gb|EV438030.1|EV438030;gi|152124865|gb|EV447584.1|EV447584;gi|152124696|gb|EV447416.1|EV447416;gi|152120940|gb|EV443667.1|EV443667;gi|152120381|gb|EV443108.1|EV443108;gi|152118657|gb|EV441384.1|EV441384;gi|152116293|gb|EV439026.1|EV439026;gi|152115261|gb|EV437988.1|EV437988;gi|…	K04456+K04345+K04739+K04735+K04725+K01367+K04722+K03853+K02580+K03171+K04570+K07210+K03173+K02187+K02158+K04738+K04398+K03158+K02310+K02311+K04451+K04726
Fructose and mannose metabolism	37	37	1	1	ko00051	gi|380862192|gb|JK033956.1|JK033956;gi|152113613|gb|EV436340.1|EV436340;gi|152123275|gb|EV445995.1|EV445995;gi|152119949|gb|EV442676.1|EV442676;gi|380862234|gb|JK033998.1|JK033998;gi|152125797|gb|EV448516.1|EV448516;gi|152124973|gb|EV447692.1|EV447692;gi|152123122|gb|EV445850.1|EV445850;gi|152119926|gb|EV442653.1|EV442653;gi|152115903|gb|EV438630.1|EV438630;gi|152119925|gb|EV442652.1|EV442652;gi|…	K01623+K01112+K01103+K01803+K00011+K00100+K00850+K00844+K01840+K02377
Carbon fixation pathways in prokaryotes	36	36	1	1	ko00720	gi|320096464|gb|HS990023.1|HS990023;gi|152114504|gb|EV437231.1|EV437231;gi|152122897|gb|EV445625.1|EV445625;gi|152123943|gb|EV446663.1|EV446663;gi|152123439|gb|EV446159.1|EV446159;gi|152121732|gb|EV444459.1|EV444459;gi|152115441|gb|EV438168.1|EV438168;gi|152121364|gb|EV444091.1|EV444091;gi|152120589|gb|EV443316.1|EV443316;gi|152125102|gb|EV447821.1|EV447821;gi|1292826|gb|Z71901.1|Z71901;gi|152121…	K00626+K01681+K01648+K01966+K00031+K01895+K01847
Arachidonic acid metabolism	35	35	1	1	ko00590	gi|145688386|gb|ES351492.1|ES351492;gi|145688385|gb|ES351491.1|ES351491;gi|145688381|gb|ES351487.1|ES351487;gi|145688380|gb|ES351486.1|ES351486;gi|145688375|gb|ES351481.1|ES351481;gi|145688358|gb|ES351464.1|ES351464;gi|145688348|gb|ES351454.1|ES351454;gi|152118277|gb|EV441004.1|EV441004;gi|152124948|gb|EV447667.1|EV447667;gi|152121531|gb|EV444258.1|EV444258;gi|152120281|gb|EV443008.1|EV443008;gi|…	K01830+K01254+K00681+K08726+K01047+K04119+K00509+K05309+K08021
Glycerolipid metabolism	35	35	1	1	ko00561	gi|152119131|gb|EV441858.1|EV441858;gi|152118931|gb|EV441658.1|EV441658;gi|152115098|gb|EV437825.1|EV437825;gi|152113157|gb|EV435884.1|EV435884;gi|152119973|gb|EV442700.1|EV442700;gi|152114977|gb|EV437704.1|EV437704;gi|152118930|gb|EV441657.1|EV441657;gi|152118615|gb|EV441342.1|EV441342;gi|152118189|gb|EV440916.1|EV440916;gi|152115097|gb|EV437824.1|EV437824;gi|152113156|gb|EV435883.1|EV435883;gi|…	K00002+K00128+K13509+K01080+K14085+K00011+K11160+K01059+K00901+K13517+K13506+K13534
Porphyrin and chlorophyll metabolism	34	34	1	1	ko00860	gi|152122891|gb|EV445619.1|EV445619;gi|152124454|gb|EV447174.1|EV447174;gi|152123367|gb|EV446087.1|EV446087;gi|152122221|gb|EV444948.1|EV444948;gi|152116223|gb|EV438956.1|EV438956;gi|152123378|gb|EV446098.1|EV446098;gi|152113406|gb|EV436133.1|EV436133;gi|152124639|gb|EV447359.1|EV447359;gi|134154353|gb|AB276119.1|AB276119;gi|134154343|gb|AB231305.1|AB231305;gi|31088651|gb|CD051968.1|CD051968;gi|3…	K13624+K00510+K13625+K00522+K14163+K01749+K00643+K05901
beta-Alanine metabolism	34	34	1	1	ko00410	gi|152118931|gb|EV441658.1|EV441658;gi|152115098|gb|EV437825.1|EV437825;gi|152113157|gb|EV435884.1|EV435884;gi|312919908|gb|HO840595.1|HO840595;gi|152117860|gb|EV440587.1|EV440587;gi|134154362|gb|CI999961.1|CI999961;gi|31088637|gb|CD051954.1|CD051954;gi|152124150|gb|EV446870.1|EV446870;gi|152118930|gb|EV441657.1|EV441657;gi|152118615|gb|EV441342.1|EV441342;gi|152118189|gb|EV440916.1|EV440916;gi|1…	K00128+K07515+K00276+K14085+K00249+K07511+K00802+K00207+K00129
Glyoxylate and dicarboxylate metabolism	34	34	1	1	ko00630	gi|320096464|gb|HS990023.1|HS990023;gi|152114504|gb|EV437231.1|EV437231;gi|152123943|gb|EV446663.1|EV446663;gi|152117012|gb|EV439745.1|EV439745;gi|152113966|gb|EV436693.1|EV436693;gi|152113632|gb|EV436359.1|EV436359;gi|152122019|gb|EV444746.1|EV444746;gi|152125102|gb|EV447821.1|EV447821;gi|152120173|gb|EV442900.1|EV442900;gi|152120170|gb|EV442897.1|EV442897;gi|152125103|gb|EV447822.1|EV447822;gi|…	K00626+K01681+K01966+K00025+K01847+K01647+K00015+K00049+K00026
Colorectal cancer	33	33	1	1	ko05210	gi|152122779|gb|EV445507.1|EV445507;gi|152121094|gb|EV443821.1|EV443821;gi|152117761|gb|EV440494.1|EV440494;gi|152118680|gb|EV441407.1|EV441407;gi|320096390|gb|HS989949.1|HS989949;gi|152114914|gb|EV437641.1|EV437641;gi|152125735|gb|EV448454.1|EV448454;gi|152120959|gb|EV443686.1|EV443686;gi|152120090|gb|EV442817.1|EV442817;gi|152119465|gb|EV442192.1|EV442192;gi|152119090|gb|EV441817.1|EV441817;gi|…	K04385+K04456+K08845+K04371+K02105+K04513+K04379+K03083+K02187+K02158+K04366+K08732+K04368+K04451+K04392
Basal transcription factors	32	32	1	1	ko03022	gi|152123262|gb|EV445982.1|EV445982;gi|152122309|gb|EV445037.1|EV445037;gi|152122307|gb|EV445035.1|EV445035;gi|152114450|gb|EV437177.1|EV437177;gi|152122783|gb|EV445511.1|EV445511;gi|152119718|gb|EV442445.1|EV442445;gi|31088648|gb|CD051965.1|CD051965;gi|31088603|gb|CD051920.1|CD051920;gi|152118696|gb|EV441423.1|EV441423;gi|152118665|gb|EV441392.1|EV441392;gi|152116952|gb|EV439685.1|EV439685;gi|15…	K03137+K03132+K03121+K14535+K03141+K03131+K03126+K03130+K14650+K14649+K10842+K02202+K03129+K03138+K03134
Nucleotide excision repair	32	32	1	1	ko03420	gi|152118201|gb|EV440928.1|EV440928;gi|152117370|gb|EV440103.1|EV440103;gi|152117371|gb|EV440104.1|EV440104;gi|152119919|gb|EV442646.1|EV442646;gi|152119599|gb|EV442326.1|EV442326;gi|152113639|gb|EV436366.1|EV436366;gi|152121010|gb|EV443737.1|EV443737;gi|152120341|gb|EV443068.1|EV443068;gi|152125006|gb|EV447725.1|EV447725;gi|152121009|gb|EV443736.1|EV443736;gi|152120340|gb|EV443067.1|EV443067;gi|…	K10838+K10140+K04802+K10609+K10740+K03141+K02328+K10610+K10839+K10846+K10842+K02202+K07466
Fc epsilon RI signaling pathway	32	32	1	1	ko04664	gi|152121094|gb|EV443821.1|EV443821;gi|152113528|gb|EV436255.1|EV436255;gi|152121510|gb|EV444237.1|EV444237;gi|152118680|gb|EV441407.1|EV441407;gi|152118286|gb|EV441013.1|EV441013;gi|152116091|gb|EV438824.1|EV438824;gi|152113473|gb|EV436200.1|EV436200;gi|152125531|gb|EV448250.1|EV448250;gi|152124383|gb|EV447103.1|EV447103;gi|152124368|gb|EV447088.1|EV447088;gi|152123327|gb|EV446047.1|EV446047;gi|…	K04456+K04441+K05703+K04371+K05730+K04369+K06856+K07983+K04364+K01047+K05859+K04366+K04368+K04392
ErbB signaling pathway	32	32	1	1	ko04012	gi|152123413|gb|EV446133.1|EV446133;gi|152121094|gb|EV443821.1|EV443821;gi|152120831|gb|EV443558.1|EV443558;gi|152117761|gb|EV440494.1|EV440494;gi|152120161|gb|EV442888.1|EV442888;gi|152118680|gb|EV441407.1|EV441407;gi|152116091|gb|EV438824.1|EV438824;gi|152113542|gb|EV436269.1|EV436269;gi|152118155|gb|EV440882.1|EV440882;gi|152116556|gb|EV439289.1|EV439289;gi|152123233|gb|EV445961.1|EV445961;gi|…	K05725+K04456+K08845+K07365+K04371+K04369+K05083+K02677+K05084+K04515+K04688+K04364+K03083+K02158+K05859+K05456+K05736+K04366+K04368+K04357+K05734
RIG-I-like receptor signaling pathway	32	32	1	1	ko04622	gi|152118877|gb|EV441604.1|EV441604;gi|152117563|gb|EV440296.1|EV440296;gi|152117562|gb|EV440295.1|EV440295;gi|152116879|gb|EV439612.1|EV439612;gi|152116878|gb|EV439611.1|EV439611;gi|152115303|gb|EV438030.1|EV438030;gi|152113528|gb|EV436255.1|EV436255;gi|320096402|gb|HS989961.1|HS989961;gi|152118129|gb|EV440856.1|EV440856;gi|152122174|gb|EV444901.1|EV444901;gi|152119069|gb|EV441796.1|EV441796;gi|…	K10652+K05411+K04735+K04441+K12651+K12170+K02580+K08339+K03174+K03171+K07210+K03173+K05440+K05414+K12649+K04398+K12655+K09447
Cytokine-cytokine receptor interaction	32	32	1	1	ko04060	gi|152124737|gb|EV447457.1|EV447457;gi|152116306|gb|EV439039.1|EV439039;gi|152124932|gb|EV447651.1|EV447651;gi|152123906|gb|EV446626.1|EV446626;gi|152120446|gb|EV443173.1|EV443173;gi|152118078|gb|EV440805.1|EV440805;gi|152116911|gb|EV439644.1|EV439644;gi|320096373|gb|HS989932.1|HS989932;gi|152125177|gb|EV447896.1|EV447896;gi|152121994|gb|EV444721.1|EV444721;gi|152119807|gb|EV442534.1|EV442534;gi|…	K05154+K05143+K05056+K05136+K05469+K05408+K05090+K05080+K05064+K05055+K10033+K05440+K05414+K05443+K04738+K04189+K05133+K03158+K05449+K05098+K03159+K00431+K04357+K13578
Endometrial cancer	31	31	1	1	ko05213	gi|152122779|gb|EV445507.1|EV445507;gi|152122101|gb|EV444828.1|EV444828;gi|152121094|gb|EV443821.1|EV443821;gi|152117761|gb|EV440494.1|EV440494;gi|152118680|gb|EV441407.1|EV441407;gi|152116091|gb|EV438824.1|EV438824;gi|152113542|gb|EV436269.1|EV436269;gi|320096390|gb|HS989949.1|HS989949;gi|152114914|gb|EV437641.1|EV437641;gi|320096462|gb|HS990021.1|HS990021;gi|152117212|gb|EV439945.1|EV439945;gi|…	K04385+K05689+K04456+K08845+K04371+K04369+K05083+K02105+K04364+K05691+K03083+K02158+K04366+K06272+K04368+K04451+K04357
VEGF signaling pathway	30	30	1	1	ko04370	gi|152123413|gb|EV446133.1|EV446133;gi|152121094|gb|EV443821.1|EV443821;gi|152120831|gb|EV443558.1|EV443558;gi|152113528|gb|EV436255.1|EV436255;gi|152121671|gb|EV444398.1|EV444398;gi|152118680|gb|EV441407.1|EV441407;gi|152116091|gb|EV438824.1|EV438824;gi|152116217|gb|EV438950.1|EV438950;gi|320096402|gb|HS989961.1|HS989961;gi|152118155|gb|EV440882.1|EV440882;gi|152117778|gb|EV438709.1|EV438709;gi|…	K05725+K04456+K04441+K04446+K04371+K04369+K04718+K02677+K05760+K04393+K01047+K02158+K05859+K04366+K05098+K04368+K04392+K04455
Glioma	30	30	1	1	ko05214	gi|152121094|gb|EV443821.1|EV443821;gi|152117761|gb|EV440494.1|EV440494;gi|152123185|gb|EV445913.1|EV445913;gi|152123047|gb|EV445775.1|EV445775;gi|152121423|gb|EV444150.1|EV444150;gi|152120042|gb|EV442769.1|EV442769;gi|152118680|gb|EV441407.1|EV441407;gi|152116091|gb|EV438824.1|EV438824;gi|152114164|gb|EV436891.1|EV436891;gi|152118155|gb|EV440882.1|EV440882;gi|152123233|gb|EV445961.1|EV445961;gi|…	K04456+K08845+K02183+K04371+K04369+K02677+K04515+K04364+K04359+K05859+K04366+K02089+K04368+K04451+K04357
Amino sugar and nucleotide sugar metabolism	30	30	1	1	ko00520	gi|152118715|gb|EV441442.1|EV441442;gi|152119207|gb|EV441934.1|EV441934;gi|152118552|gb|EV441279.1|EV441279;gi|152114474|gb|EV437201.1|EV437201;gi|152124932|gb|EV447651.1|EV447651;gi|152124056|gb|EV446776.1|EV446776;gi|152114206|gb|EV436933.1|EV436933;gi|152124931|gb|EV447650.1|EV447650;gi|152123050|gb|EV445778.1|EV445778;gi|152122142|gb|EV444869.1|EV444869;gi|152121385|gb|EV444112.1|EV444112;gi|…	K01835+K00326+K00884+K00965+K00972+K12373+K01810+K00820+K00963+K00844+K00849+K02564+K01840+K02377+K01443
Adipocytokine signaling pathway	30	30	1	1	ko04920	gi|152125162|gb|EV447881.1|EV447881;gi|152124374|gb|EV447094.1|EV447094;gi|152121094|gb|EV443821.1|EV443821;gi|152119148|gb|EV441875.1|EV441875;gi|152118752|gb|EV441479.1|EV441479;gi|152115303|gb|EV438030.1|EV438030;gi|152114864|gb|EV437591.1|EV437591;gi|152113360|gb|EV436087.1|EV436087;gi|152119069|gb|EV441796.1|EV441796;gi|152118181|gb|EV440908.1|EV440908;gi|152123125|gb|EV445853.1|EV445853;gi|…	K07199+K07200+K04456+K01897+K04735+K07202+K07299+K02580+K08765+K03171+K07210+K03173+K06259+K05872+K03158+K08525
Amyotrophic lateral sclerosis (ALS)	29	29	1	1	ko05014	gi|152113528|gb|EV436255.1|EV436255;gi|152125364|gb|EV448083.1|EV448083;gi|320096402|gb|HS989961.1|HS989961;gi|152118211|gb|EV440938.1|EV440938;gi|152117979|gb|EV440706.1|EV440706;gi|134154365|gb|CI999964.1|CI999964;gi|152118111|gb|EV440838.1|EV440838;gi|152114541|gb|EV437268.1|EV437268;gi|152113476|gb|EV436203.1|EV436203;gi|152117606|gb|EV440339.1|EV440339;gi|152118112|gb|EV440839.1|EV440839;gi|…	K04441+K04575+K04573+K04570+K07607+K11519+K02187+K02158+K11518+K03158+K03781+K04565+K04451+K04726+K05208+K04392
Chronic myeloid leukemia	29	29	1	1	ko05220	gi|320096372|gb|HS989931.1|HS989931;gi|152121094|gb|EV443821.1|EV443821;gi|152117761|gb|EV440494.1|EV440494;gi|152115303|gb|EV438030.1|EV438030;gi|152118680|gb|EV441407.1|EV441407;gi|152116091|gb|EV438824.1|EV438824;gi|152114041|gb|EV436768.1|EV436768;gi|152119069|gb|EV441796.1|EV441796;gi|320096462|gb|HS990021.1|HS990021;gi|152117979|gb|EV440706.1|EV440706;gi|152119241|gb|EV441968.1|EV441968;gi|…	K08367+K04456+K08845+K04735+K04371+K04369+K06624+K02580+K04364+K04570+K07210+K04496+K02158+K08878+K04366+K02089+K04368+K04451+K06067
Pancreatic cancer	28	28	1	1	ko05212	gi|152121094|gb|EV443821.1|EV443821;gi|152117761|gb|EV440494.1|EV440494;gi|152115303|gb|EV438030.1|EV438030;gi|152118680|gb|EV441407.1|EV441407;gi|152113542|gb|EV436269.1|EV436269;gi|152121641|gb|EV444368.1|EV444368;gi|152114763|gb|EV437490.1|EV437490;gi|152121335|gb|EV444062.1|EV444062;gi|152119069|gb|EV441796.1|EV441796;gi|152125222|gb|EV447941.1|EV447941;gi|152117979|gb|EV440706.1|EV440706;gi|…	K04456+K08845+K04735+K04371+K05083+K08773+K05448+K04393+K02580+K04570+K07210+K02158+K04366+K05449+K08732+K02089+K04368+K04451+K04357+K04392
Aldosterone-regulated sodium reabsorption	28	28	1	1	ko04960	gi|152119744|gb|EV442471.1|EV442471;gi|152117410|gb|EV440143.1|EV440143;gi|152116807|gb|EV439540.1|EV439540;gi|152118680|gb|EV441407.1|EV441407;gi|152119822|gb|EV442549.1|EV442549;gi|152114598|gb|EV437325.1|EV437325;gi|152124597|gb|EV447317.1|EV447317;gi|152118155|gb|EV440882.1|EV440882;gi|320096374|gb|HS989933.1|HS989933;gi|152119745|gb|EV442472.1|EV442472;gi|152119130|gb|EV441857.1|EV441857;gi|…	K01539+K01540+K04371+K13358+K13305+K02677+K04527+K13302+K00071
Proximal tubule bicarbonate reclamation	28	28	1	1	ko04964	gi|152119744|gb|EV442471.1|EV442471;gi|152117410|gb|EV440143.1|EV440143;gi|152116807|gb|EV439540.1|EV439540;gi|152115316|gb|EV438043.1|EV438043;gi|152117012|gb|EV439745.1|EV439745;gi|152113966|gb|EV436693.1|EV436693;gi|152113632|gb|EV436359.1|EV436359;gi|152124597|gb|EV447317.1|EV447317;gi|152122019|gb|EV444746.1|EV444746;gi|152116855|gb|EV439588.1|EV439588;gi|152118331|gb|EV441058.1|EV441058;gi|…	K01539+K01540+K13577+K00025+K00261+K01425+K09864
Inositol phosphate metabolism	27	27	1	1	ko00562	gi|152115230|gb|EV437957.1|EV437957;gi|152125507|gb|EV448226.1|EV448226;gi|152118787|gb|EV441514.1|EV441514;gi|152115924|gb|EV438651.1|EV438651;gi|152113428|gb|EV436155.1|EV436155;gi|152120910|gb|EV443637.1|EV443637;gi|152114262|gb|EV436989.1|EV436989;gi|152125797|gb|EV448516.1|EV448516;gi|152124973|gb|EV447692.1|EV447692;gi|152123122|gb|EV445850.1|EV445850;gi|152118786|gb|EV441513.1|EV441513;gi|…	K00999+K00888+K00913+K01092+K00920+K01803+K01099+K00911+K00914+K05859+K01109+K13711+K00889+K01106
N-Glycan biosynthesis	27	27	1	1	ko00510	gi|152124379|gb|EV447099.1|EV447099;gi|152118376|gb|EV441103.1|EV441103;gi|152118375|gb|EV441102.1|EV441102;gi|152123648|gb|EV446368.1|EV446368;gi|152118386|gb|EV441113.1|EV441113;gi|152115584|gb|EV438311.1|EV438311;gi|152123846|gb|EV446566.1|EV446566;gi|152123782|gb|EV446502.1|EV446502;gi|152122412|gb|EV445140.1|EV445140;gi|152119638|gb|EV442365.1|EV442365;gi|152116767|gb|EV439500.1|EV439500;gi|…	K12669+K01230+K12670+K07151+K12667+K03849+K03850+K07968+K00736+K12666+K09659
Thyroid cancer	27	27	1	1	ko05216	gi|152122101|gb|EV444828.1|EV444828;gi|152125202|gb|EV447921.1|EV447921;gi|152118680|gb|EV441407.1|EV441407;gi|152116091|gb|EV438824.1|EV438824;gi|152116005|gb|EV438738.1|EV438738;gi|152114827|gb|EV437554.1|EV437554;gi|152121294|gb|EV444021.1|EV444021;gi|152118886|gb|EV441613.1|EV441613;gi|320096390|gb|HS989949.1|HS989949;gi|152114914|gb|EV437641.1|EV437641;gi|152118854|gb|EV441581.1|EV441581;gi|…	K05689+K09293+K04371+K04369+K09292+K09290+K09291+K02105+K05126+K08525+K04368+K04451
Glycerophospholipid metabolism	26	26	1	1	ko00564	gi|152120373|gb|EV443100.1|EV443100;gi|152115230|gb|EV437957.1|EV437957;gi|152119973|gb|EV442700.1|EV442700;gi|152117088|gb|EV439821.1|EV439821;gi|152114977|gb|EV437704.1|EV437704;gi|152114097|gb|EV436824.1|EV436824;gi|152121035|gb|EV443762.1|EV443762;gi|152119126|gb|EV441853.1|EV441853;gi|152114886|gb|EV437613.1|EV437613;gi|152113597|gb|EV436324.1|EV436324;gi|152113125|gb|EV435852.1|EV435852;gi|…	K00967+K00999+K13509+K01115+K01080+K00006+K00993+K08744+K14156+K01047+K00901+K00650+K13517+K13506+K00649
Retinol metabolism	26	26	1	1	ko00830	gi|152121505|gb|EV444232.1|EV444232;gi|152119175|gb|EV441902.1|EV441902;gi|152125803|gb|EV448522.1|EV448522;gi|152122945|gb|EV445673.1|EV445673;gi|152121716|gb|EV444443.1|EV444443;gi|152120552|gb|EV443279.1|EV443279;gi|152119278|gb|EV442005.1|EV442005;gi|152115560|gb|EV438287.1|EV438287;gi|152113166|gb|EV435893.1|EV435893;gi|152121715|gb|EV444442.1|EV444442;gi|152119824|gb|EV442551.1|EV442551;gi|…	K07249+K07411+K00121+K11147+K09516+K11146
Jak-STAT signaling pathway	26	26	1	1	ko04630	gi|152121094|gb|EV443821.1|EV443821;gi|152124932|gb|EV447651.1|EV447651;gi|152123906|gb|EV446626.1|EV446626;gi|152117230|gb|EV439963.1|EV439963;gi|152119425|gb|EV442152.1|EV442152;gi|320096462|gb|HS990021.1|HS990021;gi|320096373|gb|HS989932.1|HS989932;gi|152121434|gb|EV444161.1|EV444161;gi|152119426|gb|EV442153.1|EV442153;gi|152117979|gb|EV440706.1|EV440706;gi|152117948|gb|EV440675.1|EV440675;gi|…	K04456+K05056+K05136+K05697+K04693+K04364+K05080+K04706+K04570+K05064+K05055+K05440+K05414+K05443+K04738+K05133+K04498+K11221+K00431
Butanoate metabolism	26	26	1	1	ko00650	gi|320096464|gb|HS990023.1|HS990023;gi|152114371|gb|EV437098.1|EV437098;gi|312919908|gb|HO840595.1|HO840595;gi|152117860|gb|EV440587.1|EV440587;gi|134154362|gb|CI999961.1|CI999961;gi|31088637|gb|CD051954.1|CD051954;gi|152114370|gb|EV437097.1|EV437097;gi|152114971|gb|EV437698.1|EV437698;gi|152115608|gb|EV438335.1|EV438335;gi|152115164|gb|EV437891.1|EV437891;gi|152124330|gb|EV447050.1|EV447050;gi|1…	K00626+K00162+K07515+K00019+K00100+K00022+K07511
Renal cell carcinoma	25	25	1	1	ko05211	gi|152121094|gb|EV443821.1|EV443821;gi|152117761|gb|EV440494.1|EV440494;gi|152118680|gb|EV441407.1|EV441407;gi|152116091|gb|EV438824.1|EV438824;gi|152113360|gb|EV436087.1|EV436087;gi|152120297|gb|EV443024.1|EV443024;gi|152114763|gb|EV437490.1|EV437490;gi|152121335|gb|EV444062.1|EV444062;gi|152116691|gb|EV439424.1|EV439424;gi|320096462|gb|HS990021.1|HS990021;gi|152116265|gb|EV438998.1|EV438998;gi|…	K04456+K08845+K04371+K04369+K07299+K07836+K05448+K04393+K04364+K06277+K04498+K05736+K09592+K04366+K05449+K04368+K04392+K05734
Collecting duct acid secretion	25	25	1	1	ko04966	gi|152114149|gb|EV436876.1|EV436876;gi|152117950|gb|EV440677.1|EV440677;gi|152113969|gb|EV436696.1|EV436696;gi|152118570|gb|EV441297.1|EV441297;gi|152115274|gb|EV438001.1|EV438001;gi|152117949|gb|EV440676.1|EV440676;gi|31088463|gb|CD051780.1|CD051780;gi|152122673|gb|EV445401.1|EV445401;gi|152113815|gb|EV436542.1|EV436542;gi|152122357|gb|EV445085.1|EV445085;gi|152122348|gb|EV445076.1|EV445076;gi|1…	K02150+K02153+K02149+K02151+K02147+K02146+K02154+K13627+K02155
Protein export	24	24	1	1	ko03060	gi|152117049|gb|EV439782.1|EV439782;gi|152114429|gb|EV437156.1|EV437156;gi|152121841|gb|EV444568.1|EV444568;gi|152124247|gb|EV446967.1|EV446967;gi|152124095|gb|EV446815.1|EV446815;gi|152124234|gb|EV446954.1|EV446954;gi|152123343|gb|EV446063.1|EV446063;gi|152123328|gb|EV446048.1|EV446048;gi|152121004|gb|EV443731.1|EV443731;gi|152118171|gb|EV440898.1|EV440898;gi|152117657|gb|EV440390.1|EV440390;gi|…	K03107+K03108+K12275+K13431+K09490+K03217+K12947+K10956
Riboflavin metabolism	24	24	1	1	ko00740	gi|152117185|gb|EV439918.1|EV439918;gi|1292755|gb|Z71830.1|Z71830;gi|152125454|gb|EV448173.1|EV448173;gi|152115331|gb|EV438058.1|EV438058;gi|152124220|gb|EV446940.1|EV446940;gi|152123920|gb|EV446640.1|EV446640;gi|152121755|gb|EV444482.1|EV444482;gi|152116970|gb|EV439703.1|EV439703;gi|152125715|gb|EV448434.1|EV448434;gi|152124913|gb|EV447632.1|EV447632;gi|152120655|gb|EV443382.1|EV443382;gi|152119…	K01513+K14395+K14379+K14394+K05901+K00953
Various types of N-glycan biosynthesis	24	24	1	1	ko00513	gi|152124379|gb|EV447099.1|EV447099;gi|152118376|gb|EV441103.1|EV441103;gi|152118375|gb|EV441102.1|EV441102;gi|152123648|gb|EV446368.1|EV446368;gi|152118386|gb|EV441113.1|EV441113;gi|152115584|gb|EV438311.1|EV438311;gi|152123846|gb|EV446566.1|EV446566;gi|152123782|gb|EV446502.1|EV446502;gi|152122412|gb|EV445140.1|EV445140;gi|152119638|gb|EV442365.1|EV442365;gi|152124662|gb|EV447382.1|EV447382;gi|…	K12669+K01230+K12670+K07151+K12667+K07968+K00736+K12666
Tyrosine metabolism	24	24	1	1	ko00350	gi|152124150|gb|EV446870.1|EV446870;gi|152122293|gb|EV445021.1|EV445021;gi|152121526|gb|EV444253.1|EV444253;gi|152121524|gb|EV444251.1|EV444251;gi|152113756|gb|EV436483.1|EV436483;gi|152122945|gb|EV445673.1|EV445673;gi|152119278|gb|EV442005.1|EV442005;gi|152115976|gb|EV438703.1|EV438703;gi|152115560|gb|EV438287.1|EV438287;gi|152124728|gb|EV447448.1|EV447448;gi|320096377|gb|HS989936.1|HS989936;gi|…	K00276+K01800+K07253+K00121+K00599+K00157+K00815+K00129+K14455+K00431
Malaria	23	23	1	1	ko05144	gi|152118066|gb|EV440793.1|EV440793;gi|152113286|gb|EV436013.1|EV436013;gi|380862183|gb|JK033947.1|JK033947;gi|152119554|gb|EV442281.1|EV442281;gi|152119941|gb|EV442668.1|EV442668;gi|152119111|gb|EV441838.1|EV441838;gi|152125769|gb|EV448488.1|EV448488;gi|152116493|gb|EV439226.1|EV439226;gi|152115772|gb|EV438499.1|EV438499;gi|152115544|gb|EV438271.1|EV438271;gi|1292842|gb|Z71917.1|Z71917;gi|152124…	K10785+K06471+K13823+K06508+K06576+K04659+K06259+K05443+K06494+K06527+K04550
Galactose metabolism	23	23	1	1	ko00052	gi|152118715|gb|EV441442.1|EV441442;gi|152124932|gb|EV447651.1|EV447651;gi|145688376|gb|ES351482.1|ES351482;gi|145688372|gb|ES351478.1|ES351478;gi|116735200|gb|EG588070.1|EG588070;gi|152124931|gb|EV447650.1|EV447650;gi|320096452|gb|HS990011.1|HS990011;gi|152119926|gb|EV442653.1|EV442653;gi|152115903|gb|EV438630.1|EV438630;gi|152115683|gb|EV438410.1|EV438410;gi|152119925|gb|EV442652.1|EV442652;gi|…	K01835+K00965+K00704+K00963+K00011+K12309+K12316+K00850+K00844+K00849
mTOR signaling pathway	23	23	1	1	ko04150	gi|152121094|gb|EV443821.1|EV443821;gi|152118680|gb|EV441407.1|EV441407;gi|152125166|gb|EV447885.1|EV447885;gi|152125165|gb|EV447884.1|EV447884;gi|152123292|gb|EV446012.1|EV446012;gi|152119329|gb|EV442056.1|EV442056;gi|152118714|gb|EV441441.1|EV441441;gi|152118713|gb|EV441440.1|EV441440;gi|152114763|gb|EV437490.1|EV437490;gi|1292756|gb|Z71831.1|Z71831;gi|152114606|gb|EV437333.1|EV437333;gi|152124…	K04456+K04371+K03258+K05448+K02991+K04688+K08271+K07207+K05449
Notch signaling pathway	22	22	1	1	ko04330	gi|152116185|gb|EV438918.1|EV438918;gi|152120856|gb|EV443583.1|EV443583;gi|31088472|gb|CD051789.1|CD051789;gi|152124668|gb|EV447388.1|EV447388;gi|152122981|gb|EV445709.1|EV445709;gi|152119768|gb|EV442495.1|EV442495;gi|152115606|gb|EV438333.1|EV438333;gi|152113774|gb|EV436501.1|EV436501;gi|152113480|gb|EV436207.1|EV436207;gi|152117755|gb|EV440488.1|EV440488;gi|152124094|gb|EV446814.1|EV446814;gi|1…	K06172+K02599+K06063+K04496+K04497+K06065+K04498+K06058+K06057+K05948+K06067
Two-component system	22	22	1	1	ko02020	gi|320096464|gb|HS990023.1|HS990023;gi|152118350|gb|EV441077.1|EV441077;gi|152115164|gb|EV437891.1|EV437891;gi|152122436|gb|EV445164.1|EV445164;gi|152120808|gb|EV443535.1|EV443535;gi|152120497|gb|EV443224.1|EV443224;gi|152116936|gb|EV439669.1|EV439669;gi|152114989|gb|EV437716.1|EV437716;gi|152113282|gb|EV436009.1|EV436009;gi|152124330|gb|EV447050.1|EV447050;gi|152115163|gb|EV437890.1|EV437890;gi|…	K00626+K00027+K01077
Intestinal immune network for IgA production	22	22	1	1	ko04672	gi|152115305|gb|EV438032.1|EV438032;gi|227121854|gb|GO599555.1|GO599555;gi|152125531|gb|EV448250.1|EV448250;gi|152124383|gb|EV447103.1|EV447103;gi|152124368|gb|EV447088.1|EV447088;gi|152123327|gb|EV446047.1|EV446047;gi|152122885|gb|EV445613.1|EV445613;gi|152119235|gb|EV441962.1|EV441962;gi|152118066|gb|EV440793.1|EV440793;gi|152115576|gb|EV438303.1|EV438303;gi|152119236|gb|EV441963.1|EV441963;gi|…	K06752+K06856+K10785+K05443+K10989+K04189+K03159
Taste transduction	22	22	1	1	ko04742	gi|152120198|gb|EV442925.1|EV442925;gi|152122181|gb|EV444908.1|EV444908;gi|152120519|gb|EV443246.1|EV443246;gi|152118880|gb|EV441607.1|EV441607;gi|152117223|gb|EV439956.1|EV439956;gi|152124165|gb|EV446885.1|EV446885;gi|152119960|gb|EV442687.1|EV442687;gi|152114655|gb|EV437382.1|EV437382;gi|152114229|gb|EV436956.1|EV436956;gi|152119961|gb|EV442688.1|EV442688;gi|152118378|gb|EV441105.1|EV441105;gi|…	K04345+K07825+K04632+K04536+K04960+K08046
Hedgehog signaling pathway	21	21	1	1	ko04340	gi|152120198|gb|EV442925.1|EV442925;gi|152117701|gb|EV440434.1|EV440434;gi|152114921|gb|EV437648.1|EV437648;gi|152113729|gb|EV436456.1|EV436456;gi|152125354|gb|EV448073.1|EV448073;gi|152125078|gb|EV447797.1|EV447797;gi|152120856|gb|EV443583.1|EV443583;gi|152117964|gb|EV440691.1|EV440691;gi|152120898|gb|EV443625.1|EV443625;gi|152114427|gb|EV437154.1|EV437154;gi|152113211|gb|EV435938.1|EV435938;gi|…	K04345+K08957+K08958+K08959+K06230+K03083+K06233+K00444+K04663+K11101
Neuroactive ligand-receptor interaction	21	21	1	1	ko04080	gi|152125754|gb|EV448473.1|EV448473;gi|152121002|gb|EV443729.1|EV443729;gi|320096360|gb|HS989919.1|HS989919;gi|1292795|gb|Z71870.1|Z71870;gi|152120234|gb|EV442961.1|EV442961;gi|320096373|gb|HS989932.1|HS989932;gi|152124786|gb|EV447506.1|EV447506;gi|358001045|gb|HS097561.1|HS097561;gi|358001048|gb|HS097564.1|HS097564;gi|152119353|gb|EV442080.1|EV442080;gi|152114156|gb|EV436883.1|EV436883;gi|152115…	K04137+K04289+K04247+K05771+K04261+K05080+K04259+K04586+K08387+K08362+K04237+K04216+K04615+K05208
Chloroalkane and chloroalkene degradation	21	21	1	1	ko00625	gi|152118931|gb|EV441658.1|EV441658;gi|152115098|gb|EV437825.1|EV437825;gi|152113157|gb|EV435884.1|EV435884;gi|152118930|gb|EV441657.1|EV441657;gi|152118189|gb|EV440916.1|EV440916;gi|152115097|gb|EV437824.1|EV437824;gi|152113156|gb|EV435883.1|EV435883;gi|152122945|gb|EV445673.1|EV445673;gi|152121531|gb|EV444258.1|EV444258;gi|152119278|gb|EV442005.1|EV442005;gi|152115560|gb|EV438287.1|EV438287;gi|…	K00128+K00121+K08726+K00100
Asthma	21	21	1	1	ko05310	gi|152115305|gb|EV438032.1|EV438032;gi|227121854|gb|GO599555.1|GO599555;gi|152125531|gb|EV448250.1|EV448250;gi|152124383|gb|EV447103.1|EV447103;gi|152124368|gb|EV447088.1|EV447088;gi|152123327|gb|EV446047.1|EV446047;gi|152122885|gb|EV445613.1|EV445613;gi|152119235|gb|EV441962.1|EV441962;gi|152118066|gb|EV440793.1|EV440793;gi|152115576|gb|EV438303.1|EV438303;gi|152116785|gb|EV439518.1|EV439518;gi|…	K06752+K06856+K10785+K07983+K05443
Bladder cancer	21	21	1	1	ko05219	gi|152122101|gb|EV444828.1|EV444828;gi|152117761|gb|EV440494.1|EV440494;gi|152118680|gb|EV441407.1|EV441407;gi|152116091|gb|EV438824.1|EV438824;gi|152113542|gb|EV436269.1|EV436269;gi|152114763|gb|EV437490.1|EV437490;gi|152114121|gb|EV436848.1|EV436848;gi|152119804|gb|EV442531.1|EV442531;gi|152119241|gb|EV441968.1|EV441968;gi|152116090|gb|EV438823.1|EV438823;gi|152121662|gb|EV444389.1|EV444389;gi|…	K05689+K08845+K04371+K04369+K05083+K05448+K01398+K04366+K05449+K02089+K04368+K04451+K04357
Prion diseases	21	21	1	1	ko05020	gi|152120198|gb|EV442925.1|EV442925;gi|152121510|gb|EV444237.1|EV444237;gi|152118680|gb|EV441407.1|EV441407;gi|152116091|gb|EV438824.1|EV438824;gi|152116054|gb|EV438787.1|EV438787;gi|152124529|gb|EV447249.1|EV447249;gi|152123343|gb|EV446063.1|EV446063;gi|152118171|gb|EV440898.1|EV440898;gi|152121511|gb|EV444238.1|EV444238;gi|152120823|gb|EV443550.1|EV443550;gi|152119241|gb|EV441968.1|EV441968;gi|…	K04345+K05703+K04371+K04369+K09553+K09490+K03995+K04000+K04565+K04368
Non-small cell lung cancer	20	20	1	1	ko05223	gi|152121094|gb|EV443821.1|EV443821;gi|152117761|gb|EV440494.1|EV440494;gi|152118680|gb|EV441407.1|EV441407;gi|152116091|gb|EV438824.1|EV438824;gi|152113542|gb|EV436269.1|EV436269;gi|152118155|gb|EV440882.1|EV440882;gi|320096462|gb|HS990021.1|HS990021;gi|152119241|gb|EV441968.1|EV441968;gi|152117606|gb|EV440339.1|EV440339;gi|152116090|gb|EV438823.1|EV438823;gi|152115118|gb|EV437845.1|EV437845;gi|…	K04456+K08845+K04371+K04369+K05083+K02677+K04364+K02158+K05859+K04366+K08525+K02089+K04368+K04451+K04357
Aminobenzoate degradation	20	20	1	1	ko00627	gi|312919908|gb|HO840595.1|HO840595;gi|152117860|gb|EV440587.1|EV440587;gi|134154362|gb|CI999961.1|CI999961;gi|31088637|gb|CD051954.1|CD051954;gi|152122436|gb|EV445164.1|EV445164;gi|152120808|gb|EV443535.1|EV443535;gi|152120497|gb|EV443224.1|EV443224;gi|152116936|gb|EV439669.1|EV439669;gi|152114989|gb|EV437716.1|EV437716;gi|152113282|gb|EV436009.1|EV436009;gi|152120886|gb|EV443613.1|EV443613;gi|1…	K07515+K01077+K07511
Pentose and glucuronate interconversions	20	20	1	1	ko00040	gi|152118931|gb|EV441658.1|EV441658;gi|152115098|gb|EV437825.1|EV437825;gi|152113157|gb|EV435884.1|EV435884;gi|152118930|gb|EV441657.1|EV441657;gi|152118189|gb|EV440916.1|EV440916;gi|152115097|gb|EV437824.1|EV437824;gi|152113156|gb|EV435883.1|EV435883;gi|320096452|gb|HS990011.1|HS990011;gi|152124956|gb|EV447675.1|EV447675;gi|152119926|gb|EV442653.1|EV442653;gi|152115903|gb|EV438630.1|EV438630;gi|…	K00128+K00963+K13247+K00011+K03331
Cytosolic DNA-sensing pathway	19	19	1	1	ko04623	gi|152118944|gb|EV441671.1|EV441671;gi|152117563|gb|EV440296.1|EV440296;gi|152117562|gb|EV440295.1|EV440295;gi|152116879|gb|EV439612.1|EV439612;gi|152116878|gb|EV439611.1|EV439611;gi|152115303|gb|EV438030.1|EV438030;gi|152116336|gb|EV439069.1|EV439069;gi|152119069|gb|EV441796.1|EV441796;gi|152115659|gb|EV438386.1|EV438386;gi|152123539|gb|EV446259.1|EV446259;gi|152120050|gb|EV442777.1|EV442777;gi|…	K03018+K05411+K04735+K03021+K02580+K03014+K07210+K14721+K05414+K03027+K09447
Terpenoid backbone biosynthesis	19	19	1	1	ko00900	gi|320096464|gb|HS990023.1|HS990023;gi|152117970|gb|EV440697.1|EV440697;gi|152119275|gb|EV442002.1|EV442002;gi|152118408|gb|EV441135.1|EV441135;gi|152114636|gb|EV437363.1|EV437363;gi|152118407|gb|EV441134.1|EV441134;gi|152115164|gb|EV437891.1|EV437891;gi|152124330|gb|EV447050.1|EV447050;gi|152115163|gb|EV437890.1|EV437890;gi|152117971|gb|EV440698.1|EV440698;gi|31088645|gb|CD051962.1|CD051962;gi|3…	K00626+K00787+K00021+K01597
Renin-angiotensin system	19	19	1	1	ko04614	gi|152120616|gb|EV443343.1|EV443343;gi|152125188|gb|EV447907.1|EV447907;gi|152122073|gb|EV444800.1|EV444800;gi|152119009|gb|EV441736.1|EV441736;gi|152124927|gb|EV447646.1|EV447646;gi|152118732|gb|EV441459.1|EV441459;gi|152118235|gb|EV440962.1|EV440962;gi|152114904|gb|EV437631.1|EV437631;gi|152114692|gb|EV437419.1|EV437419;gi|152114685|gb|EV437412.1|EV437412;gi|152117579|gb|EV440312.1|EV440312;gi|…	K11140
RNA polymerase	19	19	1	1	ko03020	gi|152118944|gb|EV441671.1|EV441671;gi|152118594|gb|EV441321.1|EV441321;gi|152113772|gb|EV436499.1|EV436499;gi|152118155|gb|EV440882.1|EV440882;gi|152116336|gb|EV439069.1|EV439069;gi|152115659|gb|EV438386.1|EV438386;gi|152120050|gb|EV442777.1|EV442777;gi|152123179|gb|EV445907.1|EV445907;gi|152121484|gb|EV444211.1|EV444211;gi|152118545|gb|EV441272.1|EV441272;gi|31088524|gb|CD051841.1|CD051841;gi|1…	K03018+K03005+K03008+K03021+K03014+K14721+K03027+K03011+K03015+K03006
Acute myeloid leukemia	18	18	1	1	ko05221	gi|320096372|gb|HS989931.1|HS989931;gi|152121094|gb|EV443821.1|EV443821;gi|152118951|gb|EV441678.1|EV441678;gi|152117761|gb|EV440494.1|EV440494;gi|152115303|gb|EV438030.1|EV438030;gi|152118680|gb|EV441407.1|EV441407;gi|152116091|gb|EV438824.1|EV438824;gi|152119069|gb|EV441796.1|EV441796;gi|152114606|gb|EV437333.1|EV437333;gi|320096462|gb|HS990021.1|HS990021;gi|152119241|gb|EV441968.1|EV441968;gi|…	K08367+K04456+K08806+K08845+K04735+K04371+K04369+K02580+K04688+K04364+K07210+K02158+K04366+K04368
Base excision repair	18	18	1	1	ko03410	gi|152125699|gb|EV448418.1|EV448418;gi|152119735|gb|EV442462.1|EV442462;gi|152125429|gb|EV448148.1|EV448148;gi|152119919|gb|EV442646.1|EV442646;gi|152123790|gb|EV446510.1|EV446510;gi|152124562|gb|EV447282.1|EV447282;gi|152124890|gb|EV447609.1|EV447609;gi|152119734|gb|EV442461.1|EV442461;gi|152119458|gb|EV442185.1|EV442185;gi|152125763|gb|EV448482.1|EV448482;gi|152121287|gb|EV444014.1|EV444014;gi|…	K10771+K10798+K04802+K03660+K02328+K02330+K10802+K10776
Benzoate degradation	18	18	1	1	ko00362	gi|320096464|gb|HS990023.1|HS990023;gi|312919908|gb|HO840595.1|HO840595;gi|152117860|gb|EV440587.1|EV440587;gi|134154362|gb|CI999961.1|CI999961;gi|31088637|gb|CD051954.1|CD051954;gi|152115164|gb|EV437891.1|EV437891;gi|152124330|gb|EV447050.1|EV447050;gi|152115163|gb|EV437890.1|EV437890;gi|152123803|gb|EV446523.1|EV446523;gi|152115381|gb|EV438108.1|EV438108;gi|152120886|gb|EV443613.1|EV443613;gi|1…	K00626+K07515+K07509+K00252+K07511+K07508
Ether lipid metabolism	18	18	1	1	ko00565	gi|152122002|gb|EV444729.1|EV444729;gi|320096470|gb|HS990029.1|HS990029;gi|152117088|gb|EV439821.1|EV439821;gi|152114977|gb|EV437704.1|EV437704;gi|152119126|gb|EV441853.1|EV441853;gi|152125327|gb|EV448046.1|EV448046;gi|152117925|gb|EV440652.1|EV440652;gi|152120186|gb|EV442913.1|EV442913;gi|152113597|gb|EV436324.1|EV436324;gi|152119621|gb|EV442348.1|EV442348;gi|31088631|gb|CD051948.1|CD051948;gi|1…	K01062+K01115+K01080+K00993+K01122+K01047
Olfactory transduction	18	18	1	1	ko04740	gi|152120198|gb|EV442925.1|EV442925;gi|152123185|gb|EV445913.1|EV445913;gi|152123047|gb|EV445775.1|EV445775;gi|152121423|gb|EV444150.1|EV444150;gi|152120042|gb|EV442769.1|EV442769;gi|152114164|gb|EV436891.1|EV436891;gi|152118102|gb|EV440829.1|EV440829;gi|152123233|gb|EV445961.1|EV445961;gi|152119080|gb|EV441807.1|EV441807;gi|152119428|gb|EV442155.1|EV442155;gi|152120127|gb|EV442854.1|EV442854;gi|…	K04345+K02183+K04257+K04515+K05028+K04633+K07376
Biosynthesis of unsaturated fatty acids	18	18	1	1	ko01040	gi|152123687|gb|EV446407.1|EV446407;gi|152123166|gb|EV445894.1|EV445894;gi|152122139|gb|EV444866.1|EV444866;gi|152122138|gb|EV444865.1|EV444865;gi|312919908|gb|HO840595.1|HO840595;gi|152117860|gb|EV440587.1|EV440587;gi|134154362|gb|CI999961.1|CI999961;gi|31088637|gb|CD051954.1|CD051954;gi|152118226|gb|EV440953.1|EV440953;gi|152116843|gb|EV439576.1|EV439576;gi|152116196|gb|EV438929.1|EV438929;gi|1…	K10258+K07515+K10703+K10226+K01068
African trypanosomiasis	18	18	1	1	ko05143	gi|152125531|gb|EV448250.1|EV448250;gi|152124383|gb|EV447103.1|EV447103;gi|152124368|gb|EV447088.1|EV447088;gi|152123327|gb|EV446047.1|EV446047;gi|152122885|gb|EV445613.1|EV445613;gi|152115576|gb|EV438303.1|EV438303;gi|152118155|gb|EV440882.1|EV440882;gi|380862183|gb|JK033947.1|JK033947;gi|152120287|gb|EV443014.1|EV443014;gi|152113141|gb|EV435868.1|EV435868;gi|152115574|gb|EV438301.1|EV438301;gi|…	K06856+K02677+K13823+K08757+K06241+K05443+K06494+K06527
Sphingolipid metabolism	17	17	1	1	ko00600	gi|152114977|gb|EV437704.1|EV437704;gi|152116217|gb|EV438950.1|EV438950;gi|152115889|gb|EV438616.1|EV438616;gi|152114503|gb|EV437230.1|EV437230;gi|152116799|gb|EV439532.1|EV439532;gi|152121608|gb|EV444335.1|EV444335;gi|152120123|gb|EV442850.1|EV442850;gi|152115683|gb|EV438410.1|EV438410;gi|152119621|gb|EV442348.1|EV442348;gi|152114001|gb|EV436728.1|EV436728;gi|152116218|gb|EV438951.1|EV438951;gi|…	K01080+K04718+K12348+K01201+K00654+K12350+K12309+K01186
Melanoma	16	16	1	1	ko05218	gi|152122101|gb|EV444828.1|EV444828;gi|152121094|gb|EV443821.1|EV443821;gi|152117761|gb|EV440494.1|EV440494;gi|152118680|gb|EV441407.1|EV441407;gi|152116091|gb|EV438824.1|EV438824;gi|152119241|gb|EV441968.1|EV441968;gi|152118815|gb|EV441542.1|EV441542;gi|152117606|gb|EV440339.1|EV440339;gi|152116090|gb|EV438823.1|EV438823;gi|152121662|gb|EV444389.1|EV444389;gi|152115093|gb|EV437820.1|EV437820;gi|…	K05689+K04456+K08845+K04371+K04369+K04359+K02158+K04366+K02089+K04368+K04451+K04357
Primary immunodeficiency	16	16	1	1	ko05340	gi|152125531|gb|EV448250.1|EV448250;gi|152124383|gb|EV447103.1|EV447103;gi|152124368|gb|EV447088.1|EV447088;gi|152123327|gb|EV446047.1|EV446047;gi|152122885|gb|EV445613.1|EV445613;gi|152115576|gb|EV438303.1|EV438303;gi|152124103|gb|EV446823.1|EV446823;gi|152123539|gb|EV446259.1|EV446259;gi|152118780|gb|EV441507.1|EV441507;gi|152115574|gb|EV438301.1|EV438301;gi|152123530|gb|EV446250.1|EV446250;gi|…	K06856+K05654+K07210+K10989+K06450
Carbohydrate digestion and absorption	16	16	1	1	ko04973	gi|152121094|gb|EV443821.1|EV443821;gi|152119744|gb|EV442471.1|EV442471;gi|152117410|gb|EV440143.1|EV440143;gi|152116807|gb|EV439540.1|EV439540;gi|152124597|gb|EV447317.1|EV447317;gi|152119745|gb|EV442472.1|EV442472;gi|152118733|gb|EV441460.1|EV441460;gi|152116517|gb|EV439250.1|EV439250;gi|152121709|gb|EV444436.1|EV444436;gi|152121710|gb|EV444437.1|EV444437;gi|152113356|gb|EV436083.1|EV436083;gi|…	K04456+K01539+K01540+K00844
Other types of O-glycan biosynthesis	16	16	1	1	ko00514	gi|152116658|gb|EV439391.1|EV439391;gi|152116417|gb|EV439150.1|EV439150;gi|152124832|gb|EV447552.1|EV447552;gi|152116657|gb|EV439390.1|EV439390;gi|152116416|gb|EV439149.1|EV439149;gi|152114765|gb|EV437492.1|EV437492;gi|152121651|gb|EV444378.1|EV444378;gi|152115076|gb|EV437803.1|EV437803;gi|152125078|gb|EV447797.1|EV447797;gi|152120299|gb|EV443026.1|EV443026;gi|152115075|gb|EV437802.1|EV437802;gi|…	K13646+K03691+K00728+K07968+K13667+K09674+K09667+K05948
Histidine metabolism	16	16	1	1	ko00340	gi|152118931|gb|EV441658.1|EV441658;gi|152115098|gb|EV437825.1|EV437825;gi|152113157|gb|EV435884.1|EV435884;gi|152118930|gb|EV441657.1|EV441657;gi|152118615|gb|EV441342.1|EV441342;gi|152118189|gb|EV440916.1|EV440916;gi|152115097|gb|EV437824.1|EV437824;gi|152113156|gb|EV435883.1|EV435883;gi|152115976|gb|EV438703.1|EV438703;gi|152113166|gb|EV435893.1|EV435893;gi|152118190|gb|EV440917.1|EV440917;gi|…	K00128+K14085+K00599+K00129+K00546
Alanine, aspartate and glutamate metabolism	16	16	1	1	ko00250	gi|152124265|gb|EV446985.1|EV446985;gi|152120392|gb|EV443119.1|EV443119;gi|152114271|gb|EV436998.1|EV436998;gi|152125068|gb|EV447787.1|EV447787;gi|152116855|gb|EV439588.1|EV439588;gi|152121385|gb|EV444112.1|EV444112;gi|152118331|gb|EV441058.1|EV441058;gi|152124745|gb|EV447465.1|EV447465;gi|152124744|gb|EV447464.1|EV447464;gi|152117607|gb|EV440340.1|EV440340;gi|31088690|gb|CD052007.1|CD052007;gi|3…	K11540+K01755+K01953+K01939+K00261+K00820+K01425+K13566+K00814+K01756+K14455
Starch and sucrose metabolism	15	15	1	1	ko00500	gi|152125255|gb|EV447974.1|EV447974;gi|152118715|gb|EV441442.1|EV441442;gi|152117185|gb|EV439918.1|EV439918;gi|152123050|gb|EV445778.1|EV445778;gi|152122142|gb|EV444869.1|EV444869;gi|320096452|gb|HS990011.1|HS990011;gi|152125454|gb|EV448173.1|EV448173;gi|152122143|gb|EV444870.1|EV444870;gi|152125428|gb|EV448147.1|EV448147;gi|152121709|gb|EV444436.1|EV444436;gi|152121710|gb|EV444437.1|EV444437;gi|…	K00688+K01835+K01513+K01810+K00963+K12316+K00844
Pantothenate and CoA biosynthesis	15	15	1	1	ko00770	gi|152124844|gb|EV447563.1|EV447563;gi|152118698|gb|EV441425.1|EV441425;gi|152117185|gb|EV439918.1|EV439918;gi|152115196|gb|EV437923.1|EV437923;gi|152117769|gb|EV440502.1|EV440502;gi|152115265|gb|EV437992.1|EV437992;gi|152115195|gb|EV437922.1|EV437922;gi|152125454|gb|EV448173.1|EV448173;gi|152118697|gb|EV441424.1|EV441424;gi|152119331|gb|EV442058.1|EV442058;gi|152124843|gb|EV447562.1|EV447562;gi|…	K08069+K02318+K01513+K09680+K00207
Basal cell carcinoma	15	15	1	1	ko05217	gi|152122779|gb|EV445507.1|EV445507;gi|320096390|gb|HS989949.1|HS989949;gi|152114914|gb|EV437641.1|EV437641;gi|152125354|gb|EV448073.1|EV448073;gi|152125078|gb|EV447797.1|EV447797;gi|152114913|gb|EV437640.1|EV437640;gi|152120898|gb|EV443625.1|EV443625;gi|152114427|gb|EV437154.1|EV437154;gi|152122458|gb|EV445186.1|EV445186;gi|152114428|gb|EV437155.1|EV437155;gi|152119108|gb|EV441835.1|EV441835;gi|…	K04385+K02105+K06230+K03083+K00444+K04451+K11101
Other glycan degradation	15	15	1	1	ko00511	gi|152114703|gb|EV437430.1|EV437430;gi|152119797|gb|EV442524.1|EV442524;gi|152116799|gb|EV439532.1|EV439532;gi|152114206|gb|EV436933.1|EV436933;gi|152115683|gb|EV438410.1|EV438410;gi|152122857|gb|EV445585.1|EV445585;gi|152119798|gb|EV442525.1|EV442525;gi|152118923|gb|EV441650.1|EV441650;gi|152115684|gb|EV438411.1|EV438411;gi|152116800|gb|EV439533.1|EV439533;gi|152122856|gb|EV445584.1|EV445584;gi|…	K12311+K01201+K12373+K12309+K01186
One carbon pool by folate	15	15	1	1	ko00670	gi|152122352|gb|EV445080.1|EV445080;gi|152122284|gb|EV445012.1|EV445012;gi|152120539|gb|EV443266.1|EV443266;gi|152120303|gb|EV443030.1|EV443030;gi|152119640|gb|EV442367.1|EV442367;gi|152114991|gb|EV437718.1|EV437718;gi|320096389|gb|HS989948.1|HS989948;gi|152124291|gb|EV447011.1|EV447011;gi|152115102|gb|EV437829.1|EV437829;gi|152118418|gb|EV441145.1|EV441145;gi|152117465|gb|EV440198.1|EV440198;gi|…	K00604+K00560+K13403+K01934+K00600+K00602
Folate biosynthesis	14	14	1	1	ko00790	gi|152117131|gb|EV439864.1|EV439864;gi|152122436|gb|EV445164.1|EV445164;gi|152120808|gb|EV443535.1|EV443535;gi|152120497|gb|EV443224.1|EV443224;gi|152116936|gb|EV439669.1|EV439669;gi|152114989|gb|EV437716.1|EV437716;gi|152113282|gb|EV436009.1|EV436009;gi|152119215|gb|EV441942.1|EV441942;gi|152116191|gb|EV438924.1|EV438924;gi|152124835|gb|EV447555.1|EV447555;gi|152114493|gb|EV437220.1|EV437220;gi|…	K01307+K01077
Circadian rhythm - mammal	14	14	1	1	ko04710	gi|152118324|gb|EV441051.1|EV441051;gi|152125645|gb|EV448364.1|EV448364;gi|152118449|gb|EV441176.1|EV441176;gi|152118323|gb|EV441050.1|EV441050;gi|152118030|gb|EV440757.1|EV440757;gi|152113729|gb|EV436456.1|EV436456;gi|152113211|gb|EV435938.1|EV435938;gi|152118448|gb|EV441175.1|EV441175;gi|152118029|gb|EV440756.1|EV440756;gi|152113728|gb|EV436455.1|EV436455;gi|152113210|gb|EV435937.1|EV435937;gi|…	K08533+K02633+K03347+K08959+K02295+K08534
Phototransduction	13	13	1	1	ko04744	gi|152123185|gb|EV445913.1|EV445913;gi|152123047|gb|EV445775.1|EV445775;gi|152121423|gb|EV444150.1|EV444150;gi|152120042|gb|EV442769.1|EV442769;gi|152114164|gb|EV436891.1|EV436891;gi|152114229|gb|EV436956.1|EV436956;gi|152119080|gb|EV441807.1|EV441807;gi|152119428|gb|EV442155.1|EV442155;gi|152118378|gb|EV441105.1|EV441105;gi|31088713|gb|CD052030.1|CD052030;gi|152120339|gb|EV443066.1|EV443066;gi|1…	K02183+K04536+K13749
Nitrogen metabolism	13	13	1	1	ko00910	gi|152116164|gb|EV438897.1|EV438897;gi|152114271|gb|EV436998.1|EV436998;gi|152116855|gb|EV439588.1|EV439588;gi|152118331|gb|EV441058.1|EV441058;gi|152124745|gb|EV447465.1|EV447465;gi|152124744|gb|EV447464.1|EV447464;gi|152120010|gb|EV442737.1|EV442737;gi|152116165|gb|EV438898.1|EV438898;gi|380862214|gb|JK033978.1|JK033978;gi|380862176|gb|JK033940.1|JK033940;gi|380862170|gb|JK033934.1|JK033934;gi|…	K01672+K01953+K00261+K01425
SNARE interactions in vesicular transport	13	13	1	1	ko04130	gi|31088571|gb|CD051888.1|CD051888;gi|152125411|gb|EV448130.1|EV448130;gi|152121578|gb|EV444305.1|EV444305;gi|152113939|gb|EV436666.1|EV436666;gi|152123223|gb|EV445951.1|EV445951;gi|152116279|gb|EV439012.1|EV439012;gi|152123164|gb|EV445892.1|EV445892;gi|152119537|gb|EV442264.1|EV442264;gi|152119501|gb|EV442228.1|EV442228;gi|152118620|gb|EV441347.1|EV441347;gi|31088553|gb|CD051870.1|CD051870;gi|15…	K08507+K08504+K08508+K08490+K08517+K08489+K08512+K08516
MAPK signaling pathway - yeast	12	12	1	1	ko04011	gi|152113528|gb|EV436255.1|EV436255;gi|152118886|gb|EV441613.1|EV441613;gi|320096402|gb|HS989961.1|HS989961;gi|152118155|gb|EV440882.1|EV440882;gi|152121335|gb|EV444062.1|EV444062;gi|134154365|gb|CI999964.1|CI999964;gi|152121283|gb|EV444010.1|EV444010;gi|152123522|gb|EV446242.1|EV446242;gi|152123521|gb|EV446241.1|EV446241;gi|152113529|gb|EV436256.1|EV436256;gi|152118887|gb|EV441614.1|EV441614;gi|…	K04441+K09291+K02677+K04393+K01759
Drug metabolism - other enzymes	12	12	1	1	ko00983	gi|152118685|gb|EV441412.1|EV441412;gi|152122264|gb|EV444992.1|EV444992;gi|152116896|gb|EV439629.1|EV439629;gi|152125803|gb|EV448522.1|EV448522;gi|152120307|gb|EV443034.1|EV443034;gi|152124805|gb|EV447525.1|EV447525;gi|152120350|gb|EV443077.1|EV443077;gi|152124480|gb|EV447200.1|EV447200;gi|152122324|gb|EV445052.1|EV445052;gi|152116897|gb|EV439630.1|EV439630;gi|366036144|gb|JK475062.1|JK475062;gi|…	K00760+K01044+K07411+K00857+K00876+K00207+K13421
ABC transporters	12	12	1	1	ko02010	gi|152115840|gb|EV438567.1|EV438567;gi|152124337|gb|EV447057.1|EV447057;gi|152124169|gb|EV446889.1|EV446889;gi|145280696|gb|ES321921.1|ES321921;gi|152122437|gb|EV445165.1|EV445165;gi|152116771|gb|EV439504.1|EV439504;gi|152124103|gb|EV446823.1|EV446823;gi|152118780|gb|EV441507.1|EV441507;gi|152124170|gb|EV446890.1|EV446890;gi|152118781|gb|EV441508.1|EV441508;gi|152115546|gb|EV438273.1|EV438273;gi|…	K05662+K05658+K05674+K05675+K05657+K05654+K05649
Ascorbate and aldarate metabolism	12	12	1	1	ko00053	gi|152118931|gb|EV441658.1|EV441658;gi|152115098|gb|EV437825.1|EV437825;gi|152113157|gb|EV435884.1|EV435884;gi|152118930|gb|EV441657.1|EV441657;gi|152118615|gb|EV441342.1|EV441342;gi|152118189|gb|EV440916.1|EV440916;gi|152115097|gb|EV437824.1|EV437824;gi|152113156|gb|EV435883.1|EV435883;gi|152113166|gb|EV435893.1|EV435893;gi|152118190|gb|EV440917.1|EV440917;gi|152118616|gb|EV441343.1|EV441343;gi|…	K00128+K14085
Fat digestion and absorption	12	12	1	1	ko04975	gi|152119973|gb|EV442700.1|EV442700;gi|152114977|gb|EV437704.1|EV437704;gi|152120287|gb|EV443014.1|EV443014;gi|152119621|gb|EV442348.1|EV442348;gi|31088631|gb|CD051948.1|CD051948;gi|152114001|gb|EV436728.1|EV436728;gi|1292842|gb|Z71917.1|Z71917;gi|152125785|gb|EV448504.1|EV448504;gi|152117046|gb|EV439779.1|EV439779;gi|152115060|gb|EV437787.1|EV437787;gi|380862168|gb|JK033932.1|JK033932;gi|1521159…	K13509+K01080+K08757+K01047+K06259+K11160+K14455
Synthesis and degradation of ketone bodies	12	12	1	1	ko00072	gi|320096464|gb|HS990023.1|HS990023;gi|152114971|gb|EV437698.1|EV437698;gi|152115164|gb|EV437891.1|EV437891;gi|152124330|gb|EV447050.1|EV447050;gi|152115163|gb|EV437890.1|EV437890;gi|152114970|gb|EV437697.1|EV437697;gi|152113829|gb|EV436556.1|EV436556;gi|31088529|gb|CD051846.1|CD051846;gi|152124331|gb|EV447051.1|EV447051;gi|152124322|gb|EV447042.1|EV447042;gi|152124279|gb|EV446999.1|EV446999;gi|1…	K00626+K00019
Homologous recombination	11	11	1	1	ko03440	gi|152120038|gb|EV442765.1|EV442765;gi|152124890|gb|EV447609.1|EV447609;gi|152120037|gb|EV442764.1|EV442764;gi|152124289|gb|EV447009.1|EV447009;gi|152124889|gb|EV447608.1|EV447608;gi|152114617|gb|EV437344.1|EV437344;gi|152118762|gb|EV441489.1|EV441489;gi|152119325|gb|EV442052.1|EV442052;gi|152118761|gb|EV441488.1|EV441488;gi|320096469|gb|HS990028.1|HS990028;gi|152124239|gb|EV446959.1|EV446959	K10740+K02328+K10881+K10873+K10865+K07466
Phenylalanine metabolism	11	11	1	1	ko00360	gi|152119148|gb|EV441875.1|EV441875;gi|152124150|gb|EV446870.1|EV446870;gi|152121526|gb|EV444253.1|EV444253;gi|152121524|gb|EV444251.1|EV444251;gi|152113756|gb|EV436483.1|EV436483;gi|152117774|gb|EV438705.1|EV438705;gi|219677705|gb|AB245132.1|AB245132;gi|152115980|gb|EV438713.1|EV438713;gi|152121525|gb|EV444252.1|EV444252;gi|152115513|gb|EV438240.1|EV438240;gi|152113757|gb|EV436484.1|EV436484	K01904+K00276+K07253+K00815+K00129+K14455
Glycosylphosphatidylinositol(GPI)-anchor biosynthesis	11	11	1	1	ko00563	gi|152116125|gb|EV438858.1|EV438858;gi|152113395|gb|EV436122.1|EV436122;gi|152124040|gb|EV446760.1|EV446760;gi|152117615|gb|EV440348.1|EV440348;gi|152117574|gb|EV440307.1|EV440307;gi|152116124|gb|EV438857.1|EV438857;gi|152124705|gb|EV447425.1|EV447425;gi|152117575|gb|EV440308.1|EV440308;gi|152113396|gb|EV436123.1|EV436123;gi|152113871|gb|EV436598.1|EV436598;gi|152114289|gb|EV437016.1|EV437016	K05293+K05289+K05287+K05291+K05290+K05292
DNA replication	11	11	1	1	ko03030	gi|152121683|gb|EV444410.1|EV444410;gi|152119919|gb|EV442646.1|EV442646;gi|320096406|gb|HS989965.1|HS989965;gi|152120038|gb|EV442765.1|EV442765;gi|152124890|gb|EV447609.1|EV447609;gi|152120037|gb|EV442764.1|EV442764;gi|152124889|gb|EV447608.1|EV447608;gi|152125433|gb|EV448152.1|EV448152;gi|152119918|gb|EV442645.1|EV442645;gi|152125434|gb|EV448153.1|EV448153;gi|152124239|gb|EV446959.1|EV446959	K10743+K04802+K10740+K02328+K02321+K07466
Glycosphingolipid biosynthesis - lacto and neolacto series	10	10	1	1	ko00601	gi|152119953|gb|EV442680.1|EV442680;gi|152123860|gb|EV446580.1|EV446580;gi|152121644|gb|EV444371.1|EV444371;gi|152115076|gb|EV437803.1|EV437803;gi|152121604|gb|EV444331.1|EV444331;gi|152115075|gb|EV437802.1|EV437802;gi|152123813|gb|EV446533.1|EV446533;gi|152122584|gb|EV445312.1|EV445312;gi|152120727|gb|EV443454.1|EV443454;gi|152119065|gb|EV441792.1|EV441792	K00709+K07970+K07968+K00741+K03494+K00742
Fatty acid elongation in mitochondria	10	10	1	1	ko00062	gi|312919908|gb|HO840595.1|HO840595;gi|152117860|gb|EV440587.1|EV440587;gi|134154362|gb|CI999961.1|CI999961;gi|31088637|gb|CD051954.1|CD051954;gi|152123803|gb|EV446523.1|EV446523;gi|152120196|gb|EV442923.1|EV442923;gi|152120886|gb|EV443613.1|EV443613;gi|152115549|gb|EV438276.1|EV438276;gi|152118191|gb|EV440918.1|EV440918;gi|152123671|gb|EV446391.1|EV446391	K07515+K07509+K00022+K07511+K07508
Nicotinate and nicotinamide metabolism	10	10	1	1	ko00760	gi|152117185|gb|EV439918.1|EV439918;gi|152120277|gb|EV443004.1|EV443004;gi|152125454|gb|EV448173.1|EV448173;gi|320096377|gb|HS989936.1|HS989936;gi|152124069|gb|EV446789.1|EV446789;gi|152123391|gb|EV446111.1|EV446111;gi|152115985|gb|EV438718.1|EV438718;gi|152125453|gb|EV448172.1|EV448172;gi|152125642|gb|EV448361.1|EV448361;gi|152125471|gb|EV448190.1|EV448190	K01513+K01081+K00157+K06210+K03783
Limonene and pinene degradation	9	9	1	1	ko00903	gi|152118931|gb|EV441658.1|EV441658;gi|152115098|gb|EV437825.1|EV437825;gi|152113157|gb|EV435884.1|EV435884;gi|152118930|gb|EV441657.1|EV441657;gi|152118189|gb|EV440916.1|EV440916;gi|152115097|gb|EV437824.1|EV437824;gi|152113156|gb|EV435883.1|EV435883;gi|152113166|gb|EV435893.1|EV435893;gi|152118190|gb|EV440917.1|EV440917	K00128
Caprolactam degradation	9	9	1	1	ko00930	gi|152119131|gb|EV441858.1|EV441858;gi|312919908|gb|HO840595.1|HO840595;gi|152117860|gb|EV440587.1|EV440587;gi|134154362|gb|CI999961.1|CI999961;gi|31088637|gb|CD051954.1|CD051954;gi|152120196|gb|EV442923.1|EV442923;gi|152120886|gb|EV443613.1|EV443613;gi|152115549|gb|EV438276.1|EV438276;gi|152118191|gb|EV440918.1|EV440918	K00002+K07515+K00022+K07511
Type II diabetes mellitus	9	9	1	1	ko04930	gi|152118680|gb|EV441407.1|EV441407;gi|320096374|gb|HS989933.1|HS989933;gi|152119241|gb|EV441968.1|EV441968;gi|152121709|gb|EV444436.1|EV444436;gi|152121710|gb|EV444437.1|EV444437;gi|152116831|gb|EV439564.1|EV439564;gi|152113828|gb|EV436555.1|EV436555;gi|152116852|gb|EV439585.1|EV439585;gi|152124600|gb|EV447320.1|EV447320	K04371+K04527+K00844+K00873
Mismatch repair	9	9	1	1	ko03430	gi|152119919|gb|EV442646.1|EV442646;gi|152120038|gb|EV442765.1|EV442765;gi|152124890|gb|EV447609.1|EV447609;gi|152120037|gb|EV442764.1|EV442764;gi|152116883|gb|EV439616.1|EV439616;gi|152116882|gb|EV439615.1|EV439615;gi|152124889|gb|EV447608.1|EV447608;gi|152119918|gb|EV442645.1|EV442645;gi|152124239|gb|EV446959.1|EV446959	K04802+K10740+K02328+K10858+K07466
Glycosaminoglycan degradation	8	8	1	1	ko00531	gi|152114785|gb|EV437512.1|EV437512;gi|152114206|gb|EV436933.1|EV436933;gi|152115683|gb|EV438410.1|EV438410;gi|152124281|gb|EV447001.1|EV447001;gi|152124191|gb|EV446911.1|EV446911;gi|152122093|gb|EV444820.1|EV444820;gi|152115684|gb|EV438411.1|EV438411;gi|152125782|gb|EV448501.1|EV448501	K01137+K12373+K12309+K10532+K01197
Dorso-ventral axis formation	8	8	1	1	ko04320	gi|152118680|gb|EV441407.1|EV441407;gi|320096462|gb|HS990021.1|HS990021;gi|152124325|gb|EV447045.1|EV447045;gi|152115083|gb|EV437810.1|EV437810;gi|152120856|gb|EV443583.1|EV443583;gi|152119241|gb|EV441968.1|EV441968;gi|152115077|gb|EV437804.1|EV437804;gi|152117193|gb|EV439926.1|EV439926	K04371+K04364+K02678+K02177+K02599+K04368+K02184
Glycosphingolipid biosynthesis - globo series	8	8	1	1	ko00603	gi|152121130|gb|EV443857.1|EV443857;gi|152114206|gb|EV436933.1|EV436933;gi|152124784|gb|EV447504.1|EV447504;gi|152118474|gb|EV441201.1|EV441201;gi|152124766|gb|EV447486.1|EV447486;gi|152121450|gb|EV444177.1|EV444177;gi|152124785|gb|EV447505.1|EV447505;gi|152118475|gb|EV441202.1|EV441202	K00722+K12373+K01204+K01988
Steroid biosynthesis	8	8	1	1	ko00100	gi|152120314|gb|EV443041.1|EV443041;gi|152120313|gb|EV443040.1|EV443040;gi|152116923|gb|EV439656.1|EV439656;gi|152116865|gb|EV439598.1|EV439598;gi|152116864|gb|EV439597.1|EV439597;gi|152121279|gb|EV444006.1|EV444006;gi|152116425|gb|EV439158.1|EV439158;gi|152117321|gb|EV440054.1|EV440054	K00801+K01852+K05917+K01052
Sulfur metabolism	8	8	1	1	ko00920	gi|152120910|gb|EV443637.1|EV443637;gi|152122254|gb|EV444982.1|EV444982;gi|152122313|gb|EV445041.1|EV445041;gi|152117559|gb|EV440292.1|EV440292;gi|152115716|gb|EV438443.1|EV438443;gi|152123760|gb|EV446480.1|EV446480;gi|152125651|gb|EV448370.1|EV448370;gi|152116041|gb|EV438774.1|EV438774	K01082+K04742+K13811+K01014+K00387
Regulation of autophagy	8	8	1	1	ko04140	gi|152114580|gb|EV437307.1|EV437307;gi|320096458|gb|HS990017.1|HS990017;gi|1292764|gb|Z71839.1|Z71839;gi|31088661|gb|CD051978.1|CD051978;gi|152123419|gb|EV446139.1|EV446139;gi|152117688|gb|EV440421.1|EV440421;gi|31088723|gb|CD052040.1|CD052040;gi|152119922|gb|EV442649.1|EV442649	K08339+K05414+K00914+K08341+K08343+K08342
Glycosaminoglycan biosynthesis - chondroitin sulfate	8	8	1	1	ko00532	gi|152121574|gb|EV444301.1|EV444301;gi|152122254|gb|EV444982.1|EV444982;gi|152125763|gb|EV448482.1|EV448482;gi|152122313|gb|EV445041.1|EV445041;gi|152121575|gb|EV444302.1|EV444302;gi|152124440|gb|EV447160.1|EV447160;gi|152114512|gb|EV437239.1|EV437239;gi|152114513|gb|EV437240.1|EV437240	K00747+K04742
Primary bile acid biosynthesis	7	7	1	1	ko00120	gi|152117496|gb|EV440229.1|EV440229;gi|152116959|gb|EV439692.1|EV439692;gi|152115430|gb|EV438157.1|EV438157;gi|152113606|gb|EV436333.1|EV436333;gi|31088562|gb|CD051879.1|CD051879;gi|152123681|gb|EV446401.1|EV446401;gi|152117629|gb|EV440362.1|EV440362	K08764+K00037+K00488+K10223
Vitamin digestion and absorption	7	7	1	1	ko04977	gi|152121856|gb|EV444583.1|EV444583;gi|152124986|gb|EV447705.1|EV447705;gi|152122949|gb|EV445677.1|EV445677;gi|152122332|gb|EV445060.1|EV445060;gi|152120287|gb|EV443014.1|EV443014;gi|152119923|gb|EV442650.1|EV442650;gi|152124069|gb|EV446789.1|EV446789	K14610+K14617+K14620+K14609+K08757+K14622
Naphthalene degradation	7	7	1	1	ko00626	gi|152122945|gb|EV445673.1|EV445673;gi|152119278|gb|EV442005.1|EV442005;gi|152115560|gb|EV438287.1|EV438287;gi|152122946|gb|EV445674.1|EV445674;gi|152119279|gb|EV442006.1|EV442006;gi|152115561|gb|EV438288.1|EV438288;gi|152113109|gb|EV435836.1|EV435836	K00121+K00257
Tropane, piperidine and pyridine alkaloid biosynthesis	7	7	1	1	ko00960	gi|152122264|gb|EV444992.1|EV444992;gi|152116896|gb|EV439629.1|EV439629;gi|152124150|gb|EV446870.1|EV446870;gi|152124480|gb|EV447200.1|EV447200;gi|152122324|gb|EV445052.1|EV445052;gi|152116897|gb|EV439630.1|EV439630;gi|152117774|gb|EV438705.1|EV438705	K01044+K00276+K00815
Biosynthesis of ansamycins	7	7	1	1	ko01051	gi|152125024|gb|EV447743.1|EV447743;gi|152125023|gb|EV447742.1|EV447742;gi|152122933|gb|EV445661.1|EV445661;gi|152118878|gb|EV441605.1|EV441605;gi|152122934|gb|EV445662.1|EV445662;gi|152124451|gb|EV447171.1|EV447171;gi|152118879|gb|EV441606.1|EV441606	K00615
Selenocompound metabolism	6	6	1	1	ko00450	gi|152120534|gb|EV443261.1|EV443261;gi|152117630|gb|EV440363.1|EV440363;gi|152117101|gb|EV439834.1|EV439834;gi|152123561|gb|EV446281.1|EV446281;gi|152117559|gb|EV440292.1|EV440292;gi|152115716|gb|EV438443.1|EV438443	K01008+K00384+K00816+K13811
Ubiquinone and other terpenoid-quinone biosynthesis	6	6	1	1	ko00130	gi|152119148|gb|EV441875.1|EV441875;gi|152119572|gb|EV442299.1|EV442299;gi|152115482|gb|EV438209.1|EV438209;gi|380862209|gb|JK033973.1|JK033973;gi|152117774|gb|EV438705.1|EV438705;gi|152123609|gb|EV446329.1|EV446329	K01904+K06126+K06125+K00591+K00815
Valine, leucine and isoleucine biosynthesis	6	6	1	1	ko00290	gi|152114371|gb|EV437098.1|EV437098;gi|152114370|gb|EV437097.1|EV437097;gi|152120030|gb|EV442757.1|EV442757;gi|152115379|gb|EV438106.1|EV438106;gi|152123622|gb|EV446342.1|EV446342;gi|152120029|gb|EV442756.1|EV442756	K00162+K01869+K01873
MAPK signaling pathway - fly	6	6	1	1	ko04013	gi|152118680|gb|EV441407.1|EV441407;gi|320096462|gb|HS990021.1|HS990021;gi|152124325|gb|EV447045.1|EV447045;gi|152119241|gb|EV441968.1|EV441968;gi|152121484|gb|EV444211.1|EV444211;gi|152115077|gb|EV437804.1|EV437804	K04371+K04364+K02678+K12380+K04368
Glycosphingolipid biosynthesis - ganglio series	6	6	1	1	ko00604	gi|152118040|gb|EV440767.1|EV440767;gi|152114206|gb|EV436933.1|EV436933;gi|152115683|gb|EV438410.1|EV438410;gi|152115684|gb|EV438411.1|EV438411;gi|152125782|gb|EV448501.1|EV448501;gi|152114653|gb|EV437380.1|EV437380	K03372+K12373+K12309+K03376
Sulfur relay system	6	6	1	1	ko04122	gi|152115679|gb|EV438406.1|EV438406;gi|152116230|gb|EV438963.1|EV438963;gi|152118755|gb|EV441482.1|EV441482;gi|152122209|gb|EV444936.1|EV444936;gi|152118756|gb|EV441483.1|EV441483;gi|152118328|gb|EV441055.1|EV441055	K01011+K03635+K03639
Bacterial secretion system	5	5	1	1	ko03070	gi|152123328|gb|EV446048.1|EV446048;gi|152121004|gb|EV443731.1|EV443731;gi|152117657|gb|EV440390.1|EV440390;gi|152125701|gb|EV448420.1|EV448420;gi|152121003|gb|EV443730.1|EV443730	K03217
alpha-Linolenic acid metabolism	5	5	1	1	ko00592	gi|152116843|gb|EV439576.1|EV439576;gi|31088631|gb|CD051948.1|CD051948;gi|152122211|gb|EV444938.1|EV444938;gi|152125503|gb|EV448222.1|EV448222;gi|152121888|gb|EV444615.1|EV444615	K10226+K01047
Glycosaminoglycan biosynthesis - heparan sulfate	5	5	1	1	ko00534	gi|152125663|gb|EV448382.1|EV448382;gi|152118737|gb|EV441464.1|EV441464;gi|152118736|gb|EV441463.1|EV441463;gi|152120228|gb|EV442955.1|EV442955;gi|152117715|gb|EV440448.1|EV440448	K02513+K02577+K02367
Glycosaminoglycan biosynthesis - keratan sulfate	5	5	1	1	ko00533	gi|152115076|gb|EV437803.1|EV437803;gi|152124261|gb|EV446981.1|EV446981;gi|152121604|gb|EV444331.1|EV444331;gi|152115075|gb|EV437802.1|EV437802;gi|152122584|gb|EV445312.1|EV445312	K07968+K04745+K00741
Linoleic acid metabolism	5	5	1	1	ko00591	gi|152115608|gb|EV438335.1|EV438335;gi|31088631|gb|CD051948.1|CD051948;gi|31088562|gb|CD051879.1|CD051879;gi|152117733|gb|EV440466.1|EV440466;gi|152115607|gb|EV438334.1|EV438334	K00100+K01047
Non-homologous end-joining	5	5	1	1	ko03450	gi|152125158|gb|EV447877.1|EV447877;gi|152125157|gb|EV447876.1|EV447876;gi|152118762|gb|EV441489.1|EV441489;gi|152119325|gb|EV442052.1|EV442052;gi|152118761|gb|EV441488.1|EV441488	K10885+K10865
D-Glutamine and D-glutamate metabolism	4	4	1	1	ko00471	gi|152116855|gb|EV439588.1|EV439588;gi|152118331|gb|EV441058.1|EV441058;gi|152124745|gb|EV447465.1|EV447465;gi|152124744|gb|EV447464.1|EV447464	K00261+K01425
Streptomycin biosynthesis	4	4	1	1	ko00521	gi|152118715|gb|EV441442.1|EV441442;gi|152120910|gb|EV443637.1|EV443637;gi|152121709|gb|EV444436.1|EV444436;gi|152121710|gb|EV444437.1|EV444437	K01835+K01092+K00844
Steroid hormone biosynthesis	4	4	1	1	ko00140	gi|320096387|gb|HS989946.1|HS989946;gi|31088562|gb|CD051879.1|CD051879;gi|152123774|gb|EV446494.1|EV446494;gi|320096446|gb|HS990005.1|HS990005	K00070+K00089+K05295+K00037+K00071+K00498
Cyanoamino acid metabolism	4	4	1	1	ko00460	gi|152124948|gb|EV447667.1|EV447667;gi|152120281|gb|EV443008.1|EV443008;gi|152118418|gb|EV441145.1|EV441145;gi|152120282|gb|EV443009.1|EV443009	K00681+K00600
Taurine and hypotaurine metabolism	4	4	1	1	ko00430	gi|152124948|gb|EV447667.1|EV447667;gi|152120281|gb|EV443008.1|EV443008;gi|152121923|gb|EV444650.1|EV444650;gi|152120282|gb|EV443009.1|EV443009	K00681+K01594
Styrene degradation	4	4	1	1	ko00643	gi|152122293|gb|EV445021.1|EV445021;gi|152124728|gb|EV447448.1|EV447448;gi|152124727|gb|EV447447.1|EV447447;gi|152122242|gb|EV444970.1|EV444970	K01800
Circadian rhythm - fly	4	4	1	1	ko04711	gi|152125645|gb|EV448364.1|EV448364;gi|152125078|gb|EV447797.1|EV447797;gi|152125079|gb|EV447798.1|EV447798;gi|152115984|gb|EV438717.1|EV438717	K02633+K03083
Bisphenol degradation	4	4	1	1	ko00363	gi|152115608|gb|EV438335.1|EV438335;gi|31088562|gb|CD051879.1|CD051879;gi|152117733|gb|EV440466.1|EV440466;gi|152115607|gb|EV438334.1|EV438334	K00100
Phosphonate and phosphinate metabolism	4	4	1	1	ko00440	gi|152120373|gb|EV443100.1|EV443100;gi|152114097|gb|EV436824.1|EV436824;gi|152119126|gb|EV441853.1|EV441853;gi|152113597|gb|EV436324.1|EV436324	K00967+K00993
Lysine biosynthesis	3	3	1	1	ko00300	gi|152118615|gb|EV441342.1|EV441342;gi|152118616|gb|EV441343.1|EV441343;gi|152122604|gb|EV445332.1|EV445332	K14085
Cell cycle - Caulobacter	3	3	1	1	ko04112	gi|152124758|gb|EV447478.1|EV447478;gi|152124757|gb|EV447477.1|EV447477;gi|1292786|gb|Z71858.1|Z71858	K01358
Mucin type O-Glycan biosynthesis	3	3	1	1	ko00512	gi|152120514|gb|EV443241.1|EV443241;gi|152113160|gb|EV435887.1|EV435887;gi|152123307|gb|EV446027.1|EV446027	K00710
Vitamin B6 metabolism	3	3	1	1	ko00750	gi|320096377|gb|HS989936.1|HS989936;gi|152124660|gb|EV447380.1|EV447380;gi|152113114|gb|EV435841.1|EV435841	K00157+K00831
Polycyclic aromatic hydrocarbon degradation	2	2	1	1	ko00624	gi|152115976|gb|EV438703.1|EV438703;gi|152115977|gb|EV438704.1|EV438704	K00599
Toluene degradation	2	2	1	1	ko00623	gi|152122789|gb|EV445517.1|EV445517;gi|152124267|gb|EV446987.1|EV446987	K01061
Phenylalanine, tyrosine and tryptophan biosynthesis	2	2	1	1	ko00400	gi|152117774|gb|EV438705.1|EV438705;gi|152115980|gb|EV438713.1|EV438713	K00815+K14455
Chlorocyclohexane and chlorobenzene degradation	2	2	1	1	ko00361	gi|152122789|gb|EV445517.1|EV445517;gi|152124267|gb|EV446987.1|EV446987	K01061
Butirosin and neomycin biosynthesis	2	2	1	1	ko00524	gi|152121709|gb|EV444436.1|EV444436;gi|152121710|gb|EV444437.1|EV444437	K00844
Fluorobenzoate degradation	2	2	1	1	ko00364	gi|152122789|gb|EV445517.1|EV445517;gi|152124267|gb|EV446987.1|EV446987	K01061
Geraniol degradation	2	2	1	1	ko00281	gi|152120196|gb|EV442923.1|EV442923;gi|152113109|gb|EV435836.1|EV435836	K00022+K00257
Isoquinoline alkaloid biosynthesis	2	2	1	1	ko00950	gi|152124150|gb|EV446870.1|EV446870;gi|152117774|gb|EV438705.1|EV438705	K00276+K00815
Phenylpropanoid biosynthesis	1	1	1	1	ko00940	gi|152119148|gb|EV441875.1|EV441875	K01904
Caffeine metabolism	1	1	1	1	ko00232	gi|152125803|gb|EV448522.1|EV448522	K07411
Novobiocin biosynthesis	1	1	1	1	ko00401	gi|152117774|gb|EV438705.1|EV438705	K00815
